# Supplementary material for: Recurrent DNA break clusters drive replication-stress-induced copy number variants and genome diversification
Source: Nat Commun. 2026 Apr 20;17:3627. doi: 10.1038/s41467-026-71790-5 (PMC13096501; doi:10.1038/s41467-026-71790-5)
Supplement: Supplementary file 3 — Supplementary Data 1 [file 41467_2026_71790_MOESM3_ESM.xlsx]

## Sheet: Note
Supplementary Data 1
This table provides the coordinates and copy numbers for significant CNV loci shown for this manuscript. Related to Figures 1, 2, 5, and 7.
XP-KO	Xrcc4/p53-deficient
NSPC	Wild-type neural stem/prigenitor cells
ART558	Polq inhibitor
Aph	Aphidicolin
CHROM	chromosome
START	start of CNV
END	end of CNV
Copy Number APH	copy number in given CNV locus, in cells treated with aphidicolin
Gene	Gene overlap with CNV

## Sheet: XP-KO CNV Fig 1,2
1° replicate
CHROM	START	END	Copy Number treated	Gene
5	19684914	20035206	1.56665	Magi2
14	38778728	39066497	1.60744	Nrg3
2	41699576	42035837	1.64309	Lrp1b
6	63841947	64086920	1.66227	Grid2
2	41277683	41691982	1.68617	Lrp1b
16	67053823	67313820	1.69088	Cadm2
6	77314423	77616300	1.702	Ctnna2
6	77161829	77314420	1.82628	Ctnna2
2° replicate
CHROM	START	END	Copy Number APH	Gene
5	19735485	20049224	1.52933	Magi2
14	38773937	39035892	1.59073	Nrg3
6	63833345	64075946	1.62772	Grid2
2	41699586	42149499	1.65318	Lrp1b
16	67068231	67307059	1.67384	Cadm2
2	41270340	41643239	1.67496	Lrp1b
6	77316817	77594161	1.67711	Ctnna2
6	132102260	133243852	1.84374	multiple
6	108929592	109886008	1.90117	intergenic

## Sheet: XP-KO Ctnna2_clones Fig 4
CHROM	START	END	Copy Number treated	Gene
5	19749315	20003561	1.41297	Magi2
6	61827351	61993118	1.39453	Ccser1
6	63782920	64060104	1.34548	Grid2
6	143997310	144607094	1.77983	Sox5
8	99100058	99620674	2.83696	Cdh8
14	38826013	39136454	1.3979	Nrg3
14	117168971	117676366	1.60277	Gpc6
19	30976809	31307330	1.60905	Prkg1

## Sheet: XP-KO Nrg3_clones Fig 4
CHROM	START	END	Copy Number treated	Gene
2	41259157	41468202	1.76427	Lrp1b
2	41472829	41692003	1.72239	Lrp1b
2	41699554	42024619	1.69253	Lrp1b

## Sheet: XP-KO Fig 5
ART558, rep1						ART558, rep2						Aph+ART558, rep1						Aph+ART558, rep2
CHROM	START	END	Copy Number treated	Gene		CHROM	START	END	Copy Number treated	Gene		CHROM	START	END	Copy Number treated	Gene		CHROM	START	END	Copy Number treated	Gene
1	3164708	3924455	1.67951	Xkr4		1	8111640	8118058	0.91901	NA		1	3162334	3163489	0.886999	NA		1	3162331	3163501	1170	0.883377	NA
1	3924961	3961373	1.60135	NA		1	8296211	8627878	1.69534	Sntg1		1	8108963	8118148	0.924313	NA		1	8110689	8118115	7426	0.826824	NA
1	5302058	5660786	1.71278	Oprk1		1	8630812	8634384	0.874867	Sntg1		1	8705671	8722414	1.04199	Sntg1		1	8705681	8722342	16661	1.06803	Sntg1
1	5660789	5731184	1.59587	NA		1	8706722	8722270	0.976388	Sntg1		1	8969724	8974832	0.97186	Sntg1		1	8968838	8974922	6084	0.92046	Sntg1
1	6725145	6797118	1.62139	St18		1	8969684	8974950	0.95823	Sntg1		1	11567659	11568716	1.13974	A830018L16Rik		1	9038734	9043105	4371	0.972393	Sntg1
1	7415885	7928843	1.70669	NA		1	9039578	9043692	0.943495	Sntg1		1	13479250	13482898	0.958962	NA		1	14377462	14382421	4959	0.92233	NA
1	7928846	7936763	0.889745	NA		1	13777199	13804512	2.82906	Gm5523		1	13777839	13790693	2.951	Gm5523		1	17815893	17818005	2112	1.02462	NA
1	7937773	8109190	1.69901	NA		1	14376091	14382480	1.01409	NA		1	14376555	14382469	0.99471	NA		1	44332781	44856926	524145	1.80694	4930521E06Rik,Gulp1
1	8110122	8118100	0.847367	NA		1	17815344	17817996	0.8607	NA		1	14631728	14633025	0.906066	NA		1	45226493	45534260	307767	1.8241	Col3a1,Col5a2
1	8307516	8630923	1.60635	Sntg1		1	18110799	18356736	1.73264	Defb18,Defb41,Crisp4,Defb44-ps		1	17815905	17817306	0.912845	NA		1	45590474	45722321	131847	1.80508	NA
1	8632575	8634402	0.810289	Sntg1		1	21554269	21953538	1.68312	Kcnq5		1	44203850	45132673	1.81923	Mettl21e,4930521E06Rik,Gulp1		1	88225378	88255618	30240	9.16065	Mroh2a
1	8705608	8722317	0.973419	Sntg1		1	24730960	25236842	1.79953	Lmbrd1,Adgrb3		1	45133441	45187193	1.67415	NA		1	88255621	88310801	55180	8.74543	6430706D22Rik,A730008H23Rik,Hjurp,Mroh2a,Trpm8
1	8722320	8824639	1.58838	Sntg1		1	25236845	25811986	1.64895	Gm20172,Adgrb3		1	45189337	45709898	1.82584	Col3a1,Col5a2		1	109737966	109806502	68536	0.897817	NA
1	8824642	8968738	1.70101	Sntg1		1	26913392	26992703	1.62899	NA		1	108419243	108421004	0.952887	NA		1	182395306	182401682	6376	1.04002	NA
1	8968741	8974909	0.898383	Sntg1		1	27839159	27892537	1.5567	Gm5524		1	109291249	109293986	0.926015	NA		10	80619691	80626435	6744	2.68097	Csnk1g2
1	8975387	9038785	1.5867	Sntg1		1	30107742	30193411	1.63531	Gm31465		1	109737958	109805159	0.894306	NA		10	80829555	80868870	39315	2.48846	Sppl2b,Lsm7,Lingo3
1	9038788	9043092	0.833968	Sntg1		1	36680863	36804124	2.37181	Cox5b,Fam178b,Zap70,4933424G06Rik,Tmem131,Actr1b		1	177907655	177912753	2.92016	Catspere1		10	81230134	81435660	205526	2.4277	Matk,Mir3057,Apba3,Mrpl54,Cactin,Gipc3,Fzr1,4930404N11Rik,Mir6913,Smim24,Dohh,Gm16104,Mir1191b,Zfr2,Atcay,Pip5k1c,Tbxa2r,Tjp3,Hmg20b,Mfsd12,Nfic
1	9043694	9294973	1.68031	Sntg1		1	41665745	42194476	1.79089	NA		1	177912756	178014789	2.71255	Catspere1,Catspere2		10	81451339	81503884	52545	2.40967	S1pr4,Celf5,Gna15,Ncln
1	11004983	11567662	1.73759	Prex2,A830018L16Rik		1	44397907	44468715	1.7374	NA		1	182395077	182401723	1.05387	NA		11	3184658	3193055	8397	52.7546	Sfi1
1	11567665	11568715	0.887242	A830018L16Rik		1	44561262	44600969	1.70477	Gulp1		1	185080187	185083331	1.07722	NA		11	6492311	6496826	4515	1.12442	NA
1	11569191	12385026	1.71062	A830018L16Rik		1	44600972	45270433	1.80072	4930521E06Rik,Gulp1		10	79963870	79996497	2.57159	Wdr18,Tmem259,Grin3b,Cnn2,Abca7,Bc1		11	27723462	27739198	15736	1.64133	NA
1	13479339	13482897	0.976903	NA		1	45270436	45522847	1.7212	Col3a1,Col5a2		10	81123398	81155643	2.63122	Map2k2,Zbtb7a,Pias4		11	37716909	37718982	2073	0.925005	NA
1	13777128	13801201	2.80085	Gm5523		1	50930431	51096040	1.66134	Tmeff2		10	81230474	81433721	2.48179	Matk,Mir3057,Apba3,Mrpl54,Cactin,Gipc3,Fzr1,4930404N11Rik,Mir6913,Smim24,Dohh,Gm16104,Mir1191b,Zfr2,Atcay,Pip5k1c,Tbxa2r,Tjp3,Hmg20b,Mfsd12,Nfic		11	120814942	120828066	13124	2.54366	Fasn,Ccdc57
1	14377476	14382496	0.897278	NA		1	60195905	60289197	1.70395	Nbeal1		10	114466146	114494744	1.68301	Trhde		12	112661731	112683259	21528	2.63296	Zbtb42,Akt1
1	14508862	14651234	1.73613	NA		1	61686049	62288184	1.72998	Pard3bos2,Pard3b		11	3184670	3193075	50.7264	Sfi1		13	54299995	54308144	8149	2.40669	Cplx2
1	18115015	18908714	1.6556	Defb18,Defb41,Crisp4,Defb44-ps		1	65212357	65263040	1.71492	Pikfyve		11	3193078	3194237	75.9243	Sfi1		13	54995017	55014778	19761	2.40736	Unc5a,Hk3
1	19242449	20427504	1.72189	4930486I03Rik,Pkhd1		1	67097568	67696204	1.77127	Cps1		11	37716971	37718884	0.937633	NA		13	71955189	71968670	13481	2.35284	Irx1
1	21495861	21954991	1.63391	Kcnq5		1	67700127	68642471	1.70198	Erbb4		11	38096657	38101959	0.934072	NA		14	22543628	22568946	25318	2.86392	Lrmda
1	24345300	24675271	1.79114	Col19a1		1	68642474	68707972	1.5451	Erbb4		11	38830962	38832543	0.90883	NA		14	22902887	22924936	22049	2.83547	Lrmda
1	24734874	25186371	1.77403	Lmbrd1,Adgrb3		1	68709142	69094248	1.6583	Erbb4		11	120252508	120383005	2.35919	0610009L18Rik,Actg1,Mir6935,Fscn2,Bahcc1,Faap100,Nploc4		14	111935321	111938521	3200	0.0332782	NA
1	25187032	25430719	1.63322	Gm20172,Adgrb3		1	73882621	74141922	2.2809	Rufy4,Tns1		12	108201366	108382462	2.33797	Ccnk,Cyp46a1,Hhipl1,Eml1,Ccdc85c		14	112450890	112453697	2807	0.0382413	NA
1	25431379	25448699	1.44907	Adgrb3		1	75354236	75558525	2.50673	Gm15179,Speg,Gmppa,Chpf,Inha,Asic4,Tmem198,Stk11ip,Slc4a3,Des,Obsl1		12	112656344	112683565	2.51022	Mir6939,Zbtb42,Akt1		15	88811741	88832735	20994	2.42371	Creld2,Alg12
1	25534873	25577364	1.52588	Adgrb3		1	80249136	80335782	1.69269	Cul3		12	112769448	112813641	2.4466	Clba1		16	18221600	18234434	12834	2.70796	Zdhhc8
1	25577892	25815195	1.63423	Adgrb3		1	88212245	88310777	9.1546	Ugt1a1,6430706D22Rik,A730008H23Rik,Hjurp,Mroh2a,Ugt1a2,Ugt1a6a,Trpm8,Ugt1a6b,Ugt1a5,Ugt1a7c,Ugt1a9,Ugt1a10		13	46022851	46030370	2.44916	NA		16	18579798	18594263	14465	2.63615	Tbx1
1	26034763	26217844	1.64279	NA		1	89435130	89568936	2.28299	Agap1		14	22543270	22568934	2.8819	Lrmda		16	35474529	35535835	61306	3.0981	1600019K03Rik,Pdia5
1	26272446	26332710	1.50422	NA		1	91288288	91463592	2.3625	1700020N18Rik,Hes6,Scly,Espnl,Per2,Ilkap,Erfe,Klhl30		14	22902926	22933163	2.78473	Lrmda		16	35545938	35562225	16287	2.99376	Sema5b
1	27449120	28132473	1.61234	Gm5524		1	91463595	91996532	2.22414	Asb1,Traf3ip1,Twist2,Hdac4		14	109559234	109563111	0.122988	NA		16	36244328	36319425	75097	0.926026	Stfa1,Csta2
1	28134347	28170100	1.50142	NA		1	92902632	92926000	2.55747	Dusp28,5033417F24Rik,Ankmy1,Rnpepl1		14	109862252	109870660	0.0638189	NA		16	45061127	45068893	7766	0.0224019	NA
1	28170103	29550816	1.60039	Gm597,Mir6342		1	92926003	93294438	2.34923	Mir6901,Aqp12,Gpr35,Capn10,9430060I03Rik,Agxt,Mab21l4,Sned1,Kif1a,Crocc2		14	111935365	111938513	0.0201759	NA		16	46083813	46086444	2631	0.0470383	Cd96
1	29665310	30025783	1.64019	NA		1	103769057	103840511	1.60159	NA		14	112450902	112453134	0	NA		16	47127098	47138324	11226	0.0656592	NA
1	30096931	30238456	1.55729	Gm31465		1	104411782	104543725	1.62967	NA		15	42944208	43263477	1.82439	Eif3e,Rspo2		16	55908105	55910431	2326	0	Cep97
1	31316641	31915795	1.66044	NA		1	108419305	108421098	0.897454	NA		15	89056812	89096191	2.47166	1810021B22Rik,Trabd,Selenoo,Panx2		17	23329016	23330710	1694	8.961	NA
1	31977156	32021864	1.533	NA		1	109291304	109293961	0.891292	NA		15	89137999	89187971	2.4041	Mapk12,Mir7118,Mir6958,Mapk11,Plxnb2,Dennd6b		17	31799953	31801317	1364	1.01913	NA
1	32094467	33198428	1.69398	Gm9839,Gm5415,Khdrbs2		1	109737936	109806228	0.858972	NA		16	35474541	35562213	3.14837	1600019K03Rik,Pdia5,Sema5b		19	25761797	25763560	1763	1.04148	NA
1	40474572	40523660	1.70328	Il18r1,Il18rap		1	114433824	114459615	1.49928	NA		16	36244340	36320022	0.934638	Stfa1,Csta2		19	26391280	26395752	4472	1.1006	NA
1	41276557	41333418	1.63103	NA		1	132876882	132951047	2.30663	Lrrn2		16	46083825	46086315	0.00658737	Cd96		2	27674980	27684919	9939	2.5967	Rxra
1	41333885	41888619	1.73362	NA		1	133026804	133346543	2.25886	Kiss1,Mdm4,Pik3c2b,Ppp1r15b,Gm19461,Golt1a,Plekha6		16	47086517	47089897	0.0585997	NA		2	93648189	93649706	1517	0.0375933	Alx4
1	41919996	41982124	1.655	NA		1	135105896	135173579	2.44471	Gpr37l1,Ptprv,Arl8a,Ptpn7		16	47127095	47130843	0.0174007	NA		2	101216445	101218354	1909	0	NA
1	44204077	44436504	1.79179	Mettl21e		1	140328405	140691330	1.6472	4930590L20Rik,Kcnt2		16	55908036	55910462	0	Cep97		2	101402946	101409594	6648	0.0990777	NA
1	44437326	44466923	1.54989	NA		1	145646178	145688161	1.5729	NA		16	58363134	58371967	0.0710492	NA		2	118140353	118142272	1919	0.0960706	Fsip1
1	44466926	44703384	1.75422	Gulp1		1	146500897	146835973	1.5754	Brinp3		16	66735530	66736757	0.0333716	Cadm2		2	119118796	119120660	1864	0	Rad51
1	44703387	44855380	1.60258	4930521E06Rik,Gulp1		1	168776976	169220131	1.7508	Mir6354		16	71175178	71178525	0	NA		2	123231609	123233758	2149	0.0335343	NA
1	44855383	45076572	1.71869	NA		1	177044048	177225951	1.71826	Akt3		17	23513258	23514859	8.32168	NA		2	180169789	180199229	29440	2.51329	Mir7005,Adrm1,Lama5
1	45101644	45515927	1.69148	Col3a1,Col5a2		1	182395247	182401731	1.03886	NA		17	35731965	35736881	1.04925	NA		3	37878873	37879871	998	0.962094	NA
1	47237242	47711861	1.63433	Mir6350		1	189694458	189925379	2.26976	Smyd2,Ptpn14		17	56747638	56771052	2.57084	Dus3l,Prr22,Nrtn		3	38606204	38607288	1084	1.05771	NA
1	47761274	49117939	1.64406	NA		10	10710084	10938714	1.69483	4930567K20Rik,Grm1		2	101216457	101218342	0	NA		3	83454870	83456226	1356	0.0122674	NA
1	49138104	50650842	1.62901	C230029F24Rik		10	16668140	17064746	1.66915	Gm20125		2	101402965	101409558	0.0896817	NA		3	83991834	83992933	1099	0	Tmem131l
1	50651577	51244145	1.66381	Tmeff2,9330175M20Rik		10	30089443	30178884	1.6749	NA		2	104671838	104674820	0	NA		4	30444644	30460452	15808	1.62272	NA
1	53753628	53888280	1.78047	Mir7681,Stk17b,Hecw2		10	30641850	30776439	1.75463	Ncoa7		2	123231711	123233784	0.0121363	NA		4	64557339	64583992	26653	1.67899	NA
1	56000406	56680058	1.69474	1700003I22Rik,Hsfy2		10	31834526	32526779	1.66304	Nkain2		2	180168897	180202573	2.49393	Mir7005,Adrm1,Lama5		4	70993460	71005997	12537	0.962882	NA
1	60195947	60287182	1.68459	Nbeal1		10	32526782	32678310	1.61411	Nkain2		3	83454779	83456214	0.0661736	NA		4	71940006	71942539	2533	0.992112	NA
1	65583010	66393845	1.73131	Crygf,Map2		10	34456976	34627608	1.61759	Frk		4	70990499	71005985	1.01881	NA		4	72564550	72565643	1093	0.863666	NA
1	66713163	66792410	1.66641	Kansl1l,Rpe		10	35950049	36120352	1.62329	NA		4	71939964	71942229	1.04948	NA		4	72947154	72963778	16624	0.946813	NA
1	67115787	67416462	1.69746	Cps1		10	36364057	36489853	1.6613	NA		4	72434367	72437906	0.947587	NA		4	74629082	74631236	2154	0.860926	NA
1	67853527	68050865	1.70768	Erbb4		10	37155993	38066752	1.78881	NA		4	72564562	72565671	0.956037	NA		4	77745114	77755879	10765	0.945726	Ptprd
1	68050868	68561423	1.59246	Erbb4		10	49319759	49743331	1.61397	Grik2		4	72950193	72968312	0.943711	NA		4	92607883	92609279	1396	0.831677	NA
1	68632274	69077014	1.55685	Erbb4		10	50601393	50789804	1.67487	Ascc3		4	77745710	77755747	0.973531	Ptprd		4	94562779	94565963	3184	1.01616	Plaa
1	69077017	69817237	1.77574	Ikzf2,Erbb4		10	52787643	52943120	1.66825	Slc35f1		4	81498442	81499584	0.968417	NA		4	109974801	109990592	15791	2.52173	Dmrta2
1	69878457	70788962	1.69435	Spag16,Vwc2l		10	52943123	53147683	1.77386	Slc35f1		4	92037512	92040080	0.814821	NA		4	140984174	141048186	64012	2.43023	Mfap2,Atp13a2,Crocc
1	74003674	74162237	2.31475	Cxcr2,Rufy4,Tns1		10	54967125	55619356	1.67387	NA		4	92966585	92968807	0.906554	NA		4	154009438	154023630	14192	2.55507	Lrrc47,Smim1
1	75366338	75562144	2.50976	Gm15179,Speg,Gmppa,Chpf,Inha,Asic4,Tmem198,Stk11ip,Slc4a3,Des,Obsl1		10	55671739	56051637	1.6881	Tbc1d32		4	94562791	94565849	0.921755	Plaa		5	139909243	139915479	6236	2.70985	Elfn1
1	78809182	79584492	1.782	Kcne4,Scg2,Gm29536		10	60096772	60488432	2.29699	Mir6906,Gm17455,Spock2,Chst3,Vsir,Cdh23,Psap,Ascc1		4	140983274	141062906	2.43417	Mfap2,Atp13a2,Crocc		6	3770054	3813478	43424	1.74774	NA
1	80261978	80335811	1.63347	Cul3		10	61141587	62404766	2.24572	Prf1,1700022H01Rik,Mir5108,Fam241b,Neurog3,Mir7662,Sgpl1,Tbata,Eif4ebp2,Nodal,Lrrc20,Ppa1,Sar1a,Tysnd1,Macroh2a2,Tspan15,Hk1os,Hk1,Aifm2,Npffr1,Adamts14,Pald1,Tacr2,Hkdc1,Col13a1		4	148149071	148167636	2.50713	Fbxo44,Fbxo6,Fbxo2		6	4120876	4504776	383900	1.86629	NA
1	83418388	83908116	1.71852	NA		10	64802332	65503852	1.65665	Gm28881,Ctnna3		4	151968464	152145550	2.36513	Thap3,Tas1r1,Tnfrsf25,Zbtb48,Klhl21,Phf13,Dnajc11,Espn,Plekhg5,Nol9		6	6600425	6846447	246022	1.85774	Dlx6os1
1	87144521	87212196	2.49044	Ecel1,Prss56,Chrng,Chrnd		10	65682924	66254702	1.69363	1700023F02Rik,Gm30853,4930407I19Rik		5	33719119	33733456	2.54091	Fgfr3		6	6874421	7646374	771953	1.86893	Tac1,Dlx5,Sdhaf3
1	88212258	88310810	9.46803	Ugt1a1,6430706D22Rik,A730008H23Rik,Hjurp,Mroh2a,Ugt1a2,Ugt1a6a,Trpm8,Ugt1a6b,Ugt1a5,Ugt1a7c,Ugt1a9,Ugt1a10		10	68096060	68098578	3.17406	Arid5b		6	4121397	4481178	1.86523	NA		6	8976866	9490712	513846	1.83514	Nxph1
1	89443591	89976320	2.27517	4933400F21Rik,Gbx2,Asb18,Agap1		10	76530630	76626642	2.38228	Gm15343,Ftcd,Spatc1l,Col6a2,4930483K19Rik,Lss		6	6876817	7646527	1.85652	Tac1,Dlx5,Sdhaf3		6	9494808	9885683	390875	1.78104	NA
1	91298102	91369833	2.47816	Scly,Espnl,Erfe,Klhl30		10	76627020	76831580	2.20326	Col6a1,Pcbp3		6	9199157	9490669	1.79597	Nxph1		6	9898940	10047502	148562	1.75869	NA
1	91369836	91451898	2.36903	1700020N18Rik,Hes6,Per2,Ilkap,Erfe		10	77401253	78492127	2.27255	Gm17769,2810425M01Rik,Sumo3,Mir1930,Gm19402,Gm10272,Gm9508,Krtap12-1,Gm10024,Gm10142,Gm10100,Gm9736,Gm3233,Gm3238,Gm3250,Gm9639,Gm19668,Gm2696,Gm9507,Krtap10-4,Krtap10-10,Gm36176,Gm10318,Gm3285,1700009J07Rik,Lrrc3,Cfap410,Dnmt3l,Mir7659,Rrp1,Mir6907,Cstb,Mir6410,Mir6908,Itgb2,Fam207a,Ube2g2,Trpm2,Icosl,Aire,Pwp2,Gatd3a,Trappc10,Agpat3,Pdxk,Adarb1,Tspear,Pfkl,Pttg1ip		6	9494813	9685962	1.82277	NA		6	10050196	10620650	570454	1.78784	NA
1	91451901	91987650	2.2386	Per2,Asb1,Traf3ip1,Twist2,Hdac4		10	79523989	80123586	2.49777	Mir6909,Madcam1,Cdc34,Gzmm,Rnf126,Fstl3,Prss57,E130317F20Rik,Mir6910,Elane,Prtn3,Cfd,R3hdm4,Wdr18,Tmem259,Grin3b,Cnn2,Arhgap45,Polr2e,Gpx4,Plpp2,Mier2,C2cd4c,Theg,Odf3l2,Shc2,Tpgs1,Palm,Bsg,Fgf22,Hcn2,Polrmt,Plppr3,Med16,Ptbp1,Kiss1r,Sbno2,Abca7,Stk11,Misp,Arid3a,Bc1		6	9705486	9886786	1.74803	NA		6	10639144	11205129	565985	1.78459	AA545190
1	92226493	92495833	2.22022	Mir6900,Olfr1416,Olfr1415,Ndufa10		10	80123589	80178366	2.70774	Atp5d,Cirbp,Fam174c,Midn,Cbarp,Stk11,Bc1		6	10050414	11176846	1.76881	AA545190		6	11237239	11922740	685501	1.81475	Ndufa4,Phf14
1	92625166	92821634	2.23158	Cops9,Otos		10	80178769	80303154	2.49632	Gamt,Ndufs7,Mir6911,Rps15,Efna2,Apc2,Dazap1,Pwwp3a,Bc1		6	11259732	11618876	1.77902	NA		6	11928421	13056252	1127831	1.85243	Gm6578,Phf14,Thsd7a
1	92821637	92922200	2.50288	Mir149,Dusp28,5033417F24Rik,Gpc1,Ankmy1,Rnpepl1		10	80321807	80426099	2.65867	Pcsk4,Mex3d,Uqcr11,Reep6,Plk5,Tcf3,Mbd3,Adamtsl5,Bc1		6	12195294	13599379	1.84843	1700016P04Rik,Tmem106b,Vwde,Tmem168,Thsd7a		6	13136625	15134107	1997482	1.84594	1700016P04Rik,Gpr85,2610001J05Rik,Vwde,Tmem168,Ppp1r3a,1110019D14Rik,Foxp2,Bmt2
1	93012305	93294396	2.42666	Mir6901,Agxt,Mab21l4,Sned1,Kif1a,Crocc2		10	80426461	80565372	2.44145	Tcf3,Rexo1,Atp8b3,Onecut3		6	13618145	15379340	1.82494	Gpr85,2610001J05Rik,Ppp1r3a,1110019D14Rik,Foxp2,Bmt2		6	15151107	16364539	1213432	1.86678	Foxp2,Mdfic
1	95584901	95660371	1.5162	St8sia4		10	80565375	80681062	2.56349	Abhd17a,Gm26710,Adat3,Csnk1g2,Btbd2,Klf16,Mknk2,Mir6912,Scamp4		6	15474948	15716081	1.83977	NA		6	16407432	16971754	564322	1.85622	Gm36669,Tfec
1	95660374	96375825	1.64223	St8sia4,4930598F16Rik,1700063A18Rik		10	80682023	80724013	2.44773	Izumo4,Mob3a,Ap3d1		6	15725047	17060034	1.85143	Gm36669,Tfec,Mdfic		6	18326638	18596552	269914	1.86712	Cttnbp2
1	96381207	96860289	1.68648	4930533P14Rik,Slco4c1		10	80777422	81306815	2.50317	Plekhj1,Sf3a2,Jsrp1,Oaz1-ps,Oaz1,Mir1982,Sppl2b,Timm13,Gadd45b,Diras1,Thop1,Mir5615-1,Mir5615-2,Eef2,Snord37,Dapk3,Matk,Mir3057,Apba3,Mrpl54,Lsm7,Amh,Lingo3,Dot1l,Lmnb2,Tmprss9,Gng7,Map2k2,Sgta,Slc39a3,Creb3l3,Nmrk2,Zfr2,Zbtb7a,Pias4,Atcayos,Atcay,Pip5k1c,Tjp3		6	18326880	18909074	1.8408	Lsm8,Cttnbp2,Ankrd7		6	18604571	18997881	393310	1.82928	Lsm8,Ankrd7
1	96924766	97169866	1.65456	Slco6b1,Slco6c1		10	81306818	81432600	2.65751	Cactin,Gipc3,Fzr1,4930404N11Rik,Mir6913,Smim24,Dohh,Gm16104,Mir1191b,Pip5k1c,Tbxa2r,Hmg20b,Mfsd12,Nfic		6	19000542	20010149	1.72963	Mir6370,4930524B17Rik		6	19000554	19780739	780185	1.7509	Mir6370,4930524B17Rik
1	98209409	101000000	1.64745	Slco6d1,Cntnap5b		10	97805419	98544107	1.7054	Gm10754,Gm8633		6	20110941	20457823	1.74737	NA		6	19783102	20045828	262726	1.72352	NA
1	101000000	101000000	1.52773	NA		10	102460242	103183345	1.66735	Nts,Rassf9,Lrriq1,Alx1		6	20459404	21847630	1.80064	Tspan12,Kcnd2		6	20111004	20458010	347006	1.77601	NA
1	101000000	102000000	1.63856	Gm20268		10	106688481	106911966	1.60271	Ppfia2		6	21860939	23242577	1.92708	Wnt16,Ing3,Fam3c,Aass,Ptprz1,Cped1		6	20459532	20914505	454973	1.7733	NA
1	102000000	102000000	1.47768	NA		10	107495730	107815790	1.72747	Ptprq,Otogl		6	23273282	24483524	1.87539	Rnf148,Rnf133,Tas2r118,Cadps2,Iqub,Slc13a1		6	20926397	21785436	859039	1.82298	Tspan12,Kcnd2
1	102000000	103000000	1.6334	NA		10	108648161	109295932	1.73478	Gm5136,Syt1		6	24733065	25668680	1.83383	Spam1,Hyal6,Hyal4,Hyal5,Tmem229a,Gpr37		6	21858512	21944300	85788	1.83442	NA
1	103000000	103000000	1.53091	NA		10	109365678	109394051	1.59358	NA		6	25690690	26134960	1.79556	Pot1a,Gm20756		6	23467351	24044931	577580	1.88079	Rnf148,Rnf133,Tas2r118,Cadps2
1	103000000	103000000	1.6494	NA		10	109394054	110325687	1.74713	Nav3		6	26136963	26363401	1.79117	NA		6	24071792	25051820	980028	1.8827	Lmod2,Spam1,Ndufa5,Asb15,Hyal6,Hyal4,Hyal5,Tmem229a,Wasl,Iqub,Slc13a1
1	104000000	104000000	1.55267	NA		10	114296025	114782069	1.67269	Trhde		6	26367280	26496533	1.71962	NA		6	25812419	26134994	322575	1.78874	Gm20756
1	104000000	104000000	1.64535	NA		10	127167487	127352035	2.41464	B4galnt1,Arhgef25,Dtx3,F420014N23Rik,Ddit3,Arhgap9,Inhbe,Slc26a10,Kif5a,Pip4k2c,Gli1,Mars1,Mbd6,Dctn2		6	26527163	26925842	1.77097	NA		6	26136949	26345542	208593	1.81923	NA
1	104000000	105000000	1.54557	NA		10	128353709	128592737	2.35266	Mir6914,Mir6915,Slc39a5,Mir8105,Myl6b,Myl6,Mir6916,Zc3h10,Mir6917,Rnf41,Nabp2,Cs,Ankrd52,Coq10a,A430046D13Rik,Smarcc2,Esyt1,Pa2g4,Rpl41,Erbb3		6	26977971	27947496	1.8097	Mir592,Grm8		6	26366550	26498801	132251	1.73383	NA
1	105000000	106000000	1.76112	Relch,Pign		11	3179956	3193131	45.6335	Sfi1		6	35459428	36153110	1.86816	Mtpn		6	26527333	28166172	1638839	1.8222	Mir592,Grm8
1	107000000	108000000	1.6025	Serpinb2,Serpinb10		11	3193134	3194277	65.5118	Sfi1		6	36158422	36767992	1.87292	Mir490,9330158H04Rik,Ptn,Chrm2		6	35571735	36153122	581387	1.86563	NA
1	108000000	108000000	0.838784	NA		11	3194957	3199312	46.4929	Sfi1		6	40803268	42243698	1.82424	Moxd2,Prss58,1810009J06Rik,Gm2663,2210010C04Rik,Try5,Try10,Prss3,Gm5771,Gm10334,Prss1,Prss2,Llcfc1,Olfr459,Pip,Sval1,Sval3,Tas2r139,Tas2r144,1700074P13Rik,Try4,Ephb6,Trpv6,Trpv5,Kel,Sval2,Sva		6	36158482	36411487	253005	1.86758	9330158H04Rik,Chrm2
1	108000000	109000000	1.63652	NA		11	3691570	4045162	2.29815	4921536K21Rik,Slc35e4,Tcn2,Osbp2,Dusp18,Gal3st1,Sec14l4,Pes1		6	42386575	42708645	1.89145	Tas2r143,Tas2r135,Olfr458,Olfr457,Olfr456,Olfr455,Tcaf3,Tas2r126,Tcaf1,Tcaf2		6	40445756	41600046	1154290	1.83808	Ssbp1,Tas2r108,Tas2r137,Olfr461,Olfr460,Tas2r138,Moxd2,Prss58,1810009J06Rik,Gm2663,2210010C04Rik,Try5,Try10,Prss3,Gm5771,Gm10334,Prss1,Prss2,Wee2,Prss37,Clec5a,1700074P13Rik,Try4,Mgam
1	109000000	109000000	0.916258	NA		11	6596279	6619770	2.50588	Ccm2,Tbrg4,Nacad		6	42711875	42999578	1.82286	Olfr453,Olfr452,Olfr450,Olfr449,Olfr448,Olfr447,Olfr446,Olfr444,Olfr38		6	41647139	42202187	555048	1.79295	Llcfc1,Olfr459,Pip,Sval1,Sval3,Tas2r139,Trpv5,Kel,Sval2,Sva
1	109000000	110000000	1.63408	NA		11	25128193	25182629	1.63298	NA		6	43030108	43527306	1.83009	Olfr441,Olfr237,Olfr437,Olfr13,Olfr435,Olfr434,Olfr47,Nobox,1700024N05Rik,Arhgef5,9430018G01Rik,Tpk1		6	42387741	42998490	610749	1.86765	Tas2r143,Tas2r135,Olfr458,Olfr457,Olfr456,Olfr455,Tcaf3,Olfr453,Olfr452,Olfr450,Olfr449,Olfr448,Olfr447,Olfr446,Olfr444,Tas2r126,Tcaf1,Tcaf2,Olfr38
1	110000000	110000000	0.844413	NA		11	25182632	25607125	1.78773	4933427E13Rik		6	43985841	44534172	1.75216	NA		6	43030993	43526352	495359	1.8344	Olfr441,Olfr237,Olfr437,Olfr13,Olfr435,Olfr434,Olfr47,Nobox,1700024N05Rik,Arhgef5,9430018G01Rik,Tpk1
1	110000000	110000000	1.58144	Cdh7		11	25619159	26192873	1.72998	5730522E02Rik		6	44535190	46975346	1.77858	Cntnap2		6	44026930	46883503	2856573	1.78483	Cntnap2
1	110000000	110000000	1.55335	NA		11	28374911	28570075	1.68321	Ccdc85a		6	55782195	56281408	1.86237	Ppp1r17,Pde1c,Itprid1		6	56322069	56692629	370560	1.86743	Pde1c
1	111000000	111000000	0.924037	NA		11	29434492	29508638	1.7144	Ccdc88a		6	56363465	56692617	1.88079	Pde1c		6	58644409	59175509	531100	1.86964	Nap1l5,Abcg2,Herc3,Fam13a
1	111000000	111000000	1.45988	Cdh19		11	30795826	30867970	1.6849	Psme4		6	59355623	59701825	1.82517	Gprin3		6	59216745	60629782	1413037	1.8037	A530053G22Rik,Gm5570,Gprin3
1	111000000	112000000	1.67431	Dsel,Cdh19		11	32186940	32235469	2.42318	Snrnp25,Il9r,Rhbdf1,Mpg,Nprl3		6	59702688	59962776	1.72722	NA		6	60653560	61032393	378833	1.83106	Mmrn1,Snca
1	112000000	112000000	0.868242	NA		11	36579836	37717064	1.73988	Gm12128,Tenm2		6	59977599	60294577	1.76505	Gm5570		6	61317004	64354333	3037329	1.81012	Grid2,Ccser1
1	113000000	114000000	1.62712	NA		11	37717512	37718894	0.909374	NA		6	60322777	60423773	1.74573	A530053G22Rik		6	65267034	65367186	100152	1.81341	NA
1	114000000	114000000	1.44653	NA		11	37718897	38812898	1.67745	Gm12130		6	60432270	64642851	1.81337	A730020E08Rik,Mmrn1,Grid2,Snca,Ccser1		6	65412525	65747646	335121	1.87767	Tnip3,Ndnf,Qrfprl
1	114000000	115000000	1.63969	NA		11	38832487	40205388	1.67829	4930553C11Rik		6	65193096	65755550	1.89205	Tnip3,Ndnf,Qrfprl		6	65803179	66286221	483042	1.9018	4930544G11Rik,Gm31520,Prdm5
1	115000000	117000000	1.65332	Cntnap5a		11	40917125	41548799	1.72067	NA		6	65869289	66539952	1.89449	4930544G11Rik,Gm31520,Mad2l1,Prdm5		6	67722061	68920000	1197939	1.78028	NA
1	117000000	117000000	1.65634	NA		11	42222393	42252243	1.55887	NA		6	67996707	69902618	1.76164	Rprl1		6	68943473	69886674	943201	1.80176	Rprl1
1	121000000	121000000	2.15614	Ccdc93		11	42437278	42854289	1.6821	Gabrb2		6	69910714	70198280	1.78765	NA		6	69925355	70198232	272877	1.78711	NA
1	123000000	123000000	0.96691	NA		11	43488844	43489968	1.05903	C1qtnf2		6	73555173	73751830	1.82016	Gm31747		6	73614289	73751848	137559	1.77516	NA
1	123000000	124000000	1.59807	Dpp10		11	46938209	48283626	1.70167	Sgcd		6	73754739	75316021	1.77397	NA		6	73755087	74621436	866349	1.78773	NA
1	124000000	125000000	1.65573	NA		11	58939089	59367097	2.35111	H2bu2,H2aw,H3f4,H2bu1-ps,Guk1,Mrpl55,2610507I01Rik,2310033P09Rik,Trim17,Arf1,Gjc2,Iba57,Wnt3a,Wnt9a,Obscn,Trim11		6	75492929	77479333	1.81453	Lrrtm1,6330415B21Rik,Ctnna2		6	74640566	75315965	675399	1.79951	NA
1	128000000	128000000	1.06828	Tmem163		11	69745789	70055734	2.38903	Slc35g3,Fgf11,G630025P09Rik,Tmem102,Spem1,Spem2,Tmem256,Plscr3,Tnk1,Mir6924,Kctd11,2810408A11Rik,Eif5a,Gps2,Ybx2,Cldn7,Ctdnep1,Phf23,Acadvl,Mir324,Asgr1,Zbtb4,Chrnb1,Polr2a,Nlgn2,Acap1,Slc2a4,Elp5,Neurl4,Tmem95,Dlg4,Dvl2,Gabarap		6	77488647	77968101	1.83811	Ctnna2		6	75492912	76770646	1277734	1.80953	NA
1	129000000	129000000	1.75731	Thsd7b		11	82366780	82463192	2.21056	Tmem132e		6	78127366	79135696	1.81455	Reg3d,Reg3b,Reg2,Reg1,Reg3g,Gm20362,Reg3a		6	76782192	77458110	675918	1.82717	Lrrtm1,6330415B21Rik,Ctnna2
1	129000000	130000000	1.69864	Thsd7b		11	85376166	85669204	1.86338	Bcas3		6	79180447	79208853	1.23608	NA		6	77526262	77969139	442877	1.8154	Ctnna2
1	131000000	132000000	1.77185	Srgap2		11	87140523	87236515	1.84765	Trim37,Ppm1e		6	79208856	80848724	1.77809	Gm20594,Lrrtm4		6	77981921	78123949	142028	1.84441	NA
1	134000000	134000000	2.40384	Btg2,Fmod		11	87715060	87787025	2.3376	Supt4a,Mir142b,Mir142,Rnf43,Tspoap1		6	80850408	81782601	1.83733	NA		6	78127383	79134939	1007556	1.80178	Reg3d,Reg3b,Reg2,Reg1,Reg3g,Gm20362,Reg3a
1	134000000	134000000	2.45547	Ppfia4		11	90780326	91664683	1.73111	Kif2b,4930405D11Rik		6	82057098	82620832	1.9159	Pole4,Eva1a,Tacr1		6	79209707	79731812	522105	1.79052	NA
1	135000000	135000000	2.30855	Syt2,Ppp1r12b		11	91665152	91911859	1.66435	NA		6	101788861	106668501	1.8137	Mir6373,Pou5f1-rs5,Gm19757,Gm9871,4930587E11Rik,Gm15631,Cntn3,Chl1,Cntn4,Cntn6		6	79738683	80848738	1110055	1.78356	Gm20594,Lrrtm4
1	135000000	135000000	2.38681	Gpr37l1,Ptprv,Arl8a,Ptpn7,Lgr6		11	92358805	92422747	1.55719	NA		6	106870318	107825602	1.87685	Lrrn1		6	80850198	81359450	509252	1.81016	NA
1	136000000	136000000	2.34702	Phlda3,Tnnt2,Csrp1,Lad1,Tnni1		11	92423794	92814660	1.67195	NA		6	109152583	110642497	1.7741	NA		6	92267941	92371751	103810	1.88389	Prickle2
1	140000000	140000000	1.71287	Cfhr1,F13b,Gm4788,Cfh,Cfhr2,Cfhr3,Kcnt2		11	94984434	95269735	2.37512	Dlx3,Tac4,Samd14,Ppp1r9b,Itga3,Dlx4,Pdk2,Dlx4os		6	110649730	111380219	1.79398	Grm7		6	96024226	96714303	690077	1.88627	1700123L14Rik,Tafa1
1	140000000	141000000	1.58864	4930590L20Rik,Kcnt2		11	96989832	97157816	2.35306	Sp6,Lrrc46,Scrn2,Mir8103,Mir7235,Gm11532,Mrpl10,Tbx21,Osbpl7,Tbkbp1		6	111381322	112186524	1.85441	Grm7		6	101788849	102272842	483993	1.8644	Gm9871,4930587E11Rik,Cntn3
1	141000000	142000000	1.67906	NA		11	97494595	97577540	2.48181	4933428G20Rik,Arhgap23,Srcin1		6	115367751	115496473	1.87503	Pparg		6	104999723	105343483	343760	1.80015	NA
1	142000000	142000000	1.65963	NA		11	100248920	100448598	2.32198	Krt17,Krt42,Eif1,P3h4,Nt5c3b,Hap1,Gast,Jup,Klhl10,Fkbp10,Gm12348		6	121671499	122287002	1.84932	A2m,Mug1,Gm10319,Klrg1,Mug-ps1,Mug2		6	105359291	106668535	1309244	1.79983	Gm19757,Gm15631,Cntn4
1	142000000	143000000	1.62507	NA		11	102286669	102308281	2.60189	Atxn7l3,Ubtf,Tmub2		6	123111784	124364522	1.81747	1700027F06Rik,Clec4a2,Clec4b2,Vmn2r19,Clec4n,Clec4e,Clec4d,Vmn2r20,Vmn2r21,Vmn2r22,Vmn2r25,Vmn2r24,Vmn2r26,Vmn2r27,Cd163,1700013D24Rik,Vmn2r23		6	108989346	110139257	1149911	1.79896	NA
1	144000000	145000000	1.63021	Rgs21		11	104690756	105054031	1.80963	NA		6	129018980	129526926	1.85091	Clec2f,Clec2e,Clec2d,Clec2m,Klrb1f,Klrb1-ps1,Clec12a,Cd69,Clec9a,Clec1a,Clec7a,Clec12b,Clec1b,Tmem52b,2310001H17Rik,Olr1		6	110139260	110298983	159723	1.70335	NA
1	145000000	145000000	1.48778	NA		11	106828194	106911878	1.84232	Smurf2		6	131394365	131891163	1.79881	LOC102638913,Tas2r130,Tas2r107,Tas2r104,Tas2r105,Tas2r114,5430401F13Rik,Tas2r106		6	110400211	110723544	323333	1.78777	Grm7
1	145000000	145000000	1.62458	Rgs18		11	108365441	108883953	1.85513	Cep112,Apoh		6	131891166	132098472	1.72059	NA		6	110725661	110761024	35363	1.64288	Grm7
1	146000000	146000000	1.46705	NA		11	110033139	110318492	1.80662	Abca8a,Abca9,Abca6,Abca5		6	132530301	133178155	1.75996	Prh1,Prp2,A630073D07Rik,Tas2r120,Tas2r121,Tas2r122,Tas2r115,Tas2r124,Tas2r102,Tas2r136,Tas2r117,Tas2r116,Tas2r123,Tas2r110,Tas2r113,Tas2r125,Tas2r129,Tas2r131,Tas2r109,Tas2r103,Tas2r140,Smim10l1		6	110911190	111380263	469073	1.81091	Grm7
1	146000000	147000000	1.51652	Brinp3		11	110607442	111013834	1.76519	Kcnj16		6	136096313	136098069	0.867436	Grin2b		6	111381366	111873375	492009	1.82055	Grm7
1	147000000	148000000	1.6258	Brinp3		11	111079913	112498190	1.78551	NA		6	138079270	138864917	1.85777	A830011K09Rik,Gm30332,B230110G15Rik,Igbp1b,Mgst1,Slc15a5,Lmo3		6	111873378	111885780	12402	1.66974	NA
1	148000000	149000000	1.61721	NA		11	115243702	115362449	2.47214	Fdxr,Ush1g,Grin2c,Otop2,Fads6,Hid1,Tmem104,Otop3		6	138876779	139600300	1.82352	4922502N22Rik,Rergl		6	123105420	123653906	548486	1.78985	Clec4a2,Clec4b2,Vmn2r19,Clec4n,Clec4e,Clec4d,Vmn2r20,Vmn2r21,Vmn2r22
1	149000000	149000000	1.6431	NA		11	115775418	115895921	2.44311	Mir5621,Tsen54,Tmem94,Llgl2,Caskin2,Recql5		6	149380194	149586084	1.86612	Gm21814,Bicd1		6	123660306	124396301	735995	1.83066	1700027F06Rik,Vmn2r25,Vmn2r24,Vmn2r26,Vmn2r27,Cd163,1700013D24Rik,Vmn2r23
1	150000000	150000000	1.68773	Pla2g4a		11	115962887	116151727	2.41921	B230344G16Rik,Galk1,H3f3b,Trim47,Mrpl38,Sap30bp,Wbp2,Unk,Unc13d,Fbf1,Itgb4,Trim65		7	38175950	38180490	13.5173	NA		6	126294532	126302670	8138	1.53167	Gm10415
1	158000000	158000000	1.74523	NA		11	119016017	119102735	2.48193	Cbx8,Cbx4,Cbx2		7	39415836	39426824	1.02731	NA		6	129018978	129528413	509435	1.84598	Clec2f,Clec2e,Clec2d,Clec2m,Klrb1f,Klrb1-ps1,Clec12a,Cd69,Clec9a,Clec1a,Clec7a,Clec12b,Clec1b,Tmem52b,2310001H17Rik,Olr1
1	169000000	169000000	1.70201	Mir6354		11	119103404	119385274	2.34785	Mir6934,Sgsh,Ccdc40,Card14,Eif4a3,Slc26a11,Tbc1d16,Gaa		7	109090194	109095118	1.06249	NA		6	131396890	132098549	701659	1.7881	LOC102638913,Tas2r130,Tas2r107,Tas2r104,Tas2r105,Tas2r114,5430401F13Rik,Tas2r106
1	173000000	173000000	1.63095	Olfr1408,Olfr1406,Olfr218,Fcer1a,Olfr1404		11	119492915	119561384	2.37229	Nptx1,Endov,Gm11762		7	141455915	141485326	2.53698	Cd151,Polr2l,Gm10575,Cracr2b,Tspan4,Pnpla2		6	132102268	132684005	581737	1.78045	Prb1,Prpmp5,Gm8882,Prh1,Prp2,A630073D07Rik,Tas2r120,Gm4736
1	174000000	174000000	1.64228	Olfr430,Olfr429,Olfr426,Olfr427,Olfr231,Olfr424,Olfr420,Olfr421-ps1,Spta1		11	119994321	120098534	2.49048	Mir3065,Mir338,Baiap2,Aatk,Cep131,Tepsin		8	4920083	5287782	1.79831	Slc10a2		6	132691792	133064726	372934	1.74511	Tas2r121,Tas2r122,Tas2r115,Tas2r124,Tas2r102,Tas2r136,Tas2r117,Tas2r116,Tas2r123,Tas2r110,Tas2r113,Tas2r125,Tas2r129,Tas2r131,Tas2r109,Tas2r103,Tas2r140
1	178000000	178000000	0.977929	NA		11	120244742	120389340	2.47073	0610009L18Rik,Actg1,Mir6935,Fscn2,Bahcc1,Faap100,Nploc4		8	5292228	5486785	1.78221	NA		6	133525393	133912024	386631	1.83018	Gm5886,Kap,Gm5885
1	180000000	180000000	2.3215	Coq8a,Psen2,Cdc42bpa		11	120443331	120833302	2.45819	Pde6g,Tspan10,Oxld1,Arl16,Ccdc137,Slc25a10,Mcrip1,Ppp1r27,Arhgdia,Alyref,Npb,Pcyt2,Mir6936,Mafg,Myadml2,Pycr1,Notum,Cenpx,Cbr2,Dcxr,Rac3,Gps1,Dus1l,Hgs,P4hb,Mrpl12,Gcgr,Sirt7,Aspscr1,Anapc11,Rfng,Fasn,Ccdc57,Lrrc45		8	5510202	5855274	1.78107	NA		6	136096301	136098031	1730	0.870084	Grin2b
1	182000000	182000000	1.0478	NA		12	6004570	6769299	1.70629	NA		8	5857511	6319488	1.76024	NA		6	137078319	137091056	12737	1.73457	Rerg
1	185000000	185000000	1.11437	NA		12	6865121	7742676	1.73693	1700101O22Rik		8	6325169	6982074	1.79525	NA		6	138143523	138965000	821477	1.84238	A830011K09Rik,Gm30332,B230110G15Rik,Igbp1b,Mgst1,Lmo3
1	188000000	188000000	1.05489	Ush2a		12	31666853	31890882	1.80055	Gpr22,Cog5		8	7014386	8008180	1.81957	NA		6	139144211	140038485	894274	1.85068	4922502N22Rik,Rergl,Plcz1,Pik3c2g
1	190000000	190000000	2.31083	Smyd2,Cenpf,Ptpn14		12	34088756	34877021	1.76882	Hdac9		8	15482748	16179575	1.86141	Mir3106,Csmd1		6	141502172	141938620	436448	1.84638	Slco1b2,Slco1a1,Pde3a,Slco1a4,Slco1c1
1	192000000	192000000	2.26334	Slc30a1,Mir3473c,Nek2,Rd3,1700034H15Rik,Traf5		12	37235168	37480933	1.66109	Agmo		8	16181099	16673695	1.83266	Csmd1		6	147292047	147673985	381938	1.91325	Ccdc91
10	6343286	6707953	1.68817	NA		12	37494488	37993500	1.71031	Agmo,Dgkb		8	16697897	18497843	1.82835	Csmd1		6	148421536	148436829	15293	1.78659	Tmtc1
10	8910068	9666550	1.80854	Samd5		12	38007152	38611083	1.68241	4930428E07Rik,Dgkb		8	18954364	19235119	1.87273	Defb40,Defb38,Defb12,Defb34,Spag11b,Spag11a,Defb4,Defb14,Defa-ps12,Defb6,Defb37,Defb39		7	38175894	38180425	4531	13.9275	NA
10	9976536	10467678	1.75255	Adgb		12	38611086	38721890	1.62508	4930428E07Rik,Dgkb		8	27327442	28797248	1.84482	Gm8096,Tex24,Chrna6,Poteg,Chrnb3,Unc5d		7	38183091	38201044	17953	15.2244	1600014C10Rik
10	10697926	10932561	1.6651	4930567K20Rik,Grm1		12	38721893	39551156	1.73035	Etv1		8	28805170	29192111	1.85474	Unc5d		7	109090293	109096394	6101	0.974885	NA
10	10933256	11243000	1.78465	Shprh,Grm1		12	40517004	40798315	1.75993	Dock4		8	29205268	29796450	1.81211	Unc5d		8	5006635	5033882	27247	1.67386	NA
10	11568472	11616149	1.6618	Timm8a1		12	41393620	42169568	1.70686	Lrrn3,Immp2l		8	29805310	30447633	1.77454	NA		8	5089732	5215103	125371	1.81587	Slc10a2
10	11821476	12311288	1.71559	NA		12	42169571	42230534	1.55956	NA		8	30457613	30814713	1.84988	4933433F19Rik		8	5215563	5258991	43428	1.70177	NA
10	12411734	12477867	1.65333	Utrn		12	42231132	43648767	1.71038	Gm33340		8	31971036	32480812	1.90715	Gm8179,Nrg1		8	5292072	5855475	563403	1.79806	NA
10	14666246	15794590	1.66974	Gje1,Nmbr,1700016L04Rik,C330004P14Rik,Vta1		12	50122045	50209451	1.60109	NA		8	32608682	32818051	1.82233	NA		8	6022489	6320308	297819	1.77908	NA
10	15795020	15827800	1.50771	C330004P14Rik		12	52511316	52584261	1.71263	Arhgap5		8	37106913	37245033	1.76619	NA		8	6437683	6580953	143270	1.83932	NA
10	15827803	17194457	1.63533	Gm20125		12	57014446	57171154	1.76499	Slc25a21		8	37246575	37324278	1.79595	NA		8	6594564	7012817	418253	1.81581	NA
10	17354735	17415106	1.5882	NA		12	57275031	57525487	1.81299	Mipol1		8	37328956	37820202	1.76342	Sgcz		8	9286249	9641538	355289	1.91328	Fam155a
10	17593905	17627475	1.69474	NA		12	57990513	58048383	1.62412	NA		8	37823280	38850276	1.76664	Mir383,Sgcz		8	16066070	18559214	2493144	1.83652	Mir3106,Csmd1
10	29038070	30234130	1.70656	Rnf146,Cenpw,Soga3,Echdc1,9330159F19Rik,Rspo3		12	65895428	66245818	1.72625	NA		8	39223874	40048109	1.79349	Msr1,Gm6213		8	19168992	19204111	35119	1.75488	Defb4,Defb14
10	30234133	30290511	1.56897	NA		12	66301207	67639258	1.70687	Mdga2		8	41445138	44410795	1.80228	Adam26b,Adam26a,Adam34l,Triml2,Triml1,Zfp42,Adam34,Gm5347,2810404M03Rik		8	27231580	28798182	1566602	1.85765	Gm9731,Gm8096,Tex24,Chrna6,Poteg,Chrnb3,Unc5d,Eif4ebp1
10	30290514	30413959	1.78069	NA		12	74940410	75160127	1.67226	Kcnh5		8	49042315	50585028	1.83759	Gm2516		8	28888841	29160621	271780	1.80694	Unc5d
10	30647522	30785419	1.72675	Ncoa7		12	77265834	77485366	1.7636	Fut8		8	50585790	50596703	1.52533	NA		8	29220372	30447550	1227178	1.79069	NA
10	30915712	30994027	1.63156	NA		12	78514487	78539434	1.56192	Gphn		8	50605011	50914144	1.78446	NA		8	30454903	31085974	631071	1.8838	4933433F19Rik
10	31844018	32805597	1.59397	Nkain2		12	78540739	78657746	1.65747	Gphn		8	50920045	51787728	1.7462	NA		8	36762185	36782643	20458	1.73161	Dlc1
10	33076173	33159002	1.52008	Trdn		12	88840551	89199012	1.74383	Nrxn3		8	51788505	51790847	0.0648469	NA		8	37106996	37245036	138040	1.77992	NA
10	33159800	33655175	1.68151	D830005E20Rik,Gm15939,Trdn,Clvs2		12	89199291	90341694	1.6757	Nrxn3		8	51790850	52233305	1.71308	NA		8	37246553	37305533	58980	1.76904	NA
10	34448743	34872986	1.63598	Frk		12	92264751	92539361	1.70495	NA		8	52366594	52549226	1.70286	1190028D05Rik		8	37328944	37818946	490002	1.78822	Sgcz
10	34960665	35188641	1.65384	NA		12	92541259	92906185	1.69763	NA		8	52557481	53289169	1.74843	NA		8	37823268	38850365	1027097	1.77875	Mir383,Sgcz
10	35189204	35257586	1.49657	NA		12	93424101	93487558	1.58764	4930559C10Rik		8	53297582	53508307	1.758	NA		8	38857479	38870069	12590	1.68536	NA
10	35786086	35820532	1.40443	NA		12	93785313	93815102	1.45075	NA		8	53508941	54700711	1.82544	Aga,Asb5,Spata4,Vegfc,Neil3,Wdr17,Spcs3		8	39027883	39192297	164414	1.83666	Tusc3
10	35865830	36046278	1.60544	NA		12	97055387	97515214	1.63003	NA		8	54812959	56326143	1.7969	Adam29,Hpgd,Gpm6a,Glra3		8	39208735	40047515	838780	1.80283	Msr1,Gm6213
10	36109114	36490620	1.65919	NA		12	108179873	108376800	2.38904	Ccnk,Cyp46a1,Hhipl1,Eml1,Ccdc85c		8	56335729	57319803	1.84478	4930518J21Rik,Cep44,Fbxo8,Hand2os1		8	41445126	42363701	918575	1.81214	2810404M03Rik
10	36519935	36653512	1.6465	Hs3st5		12	109021150	109078935	2.43341	Wdr25,Begain		8	58137240	58139595	0	Galntl6		8	42369788	43575151	1205363	1.80601	Adam26b,Adam26a,Triml2,Triml1,Zfp42
10	36657477	36908090	1.71045	Hs3st5		12	109647049	109665380	1.6657	DQ267101,DQ267100,AF357359,AF357355,DQ267102,Rian		8	58142504	60412536	1.7852	Gm15881,BC030500,4930470O06Rik,Galntl6		8	43584215	43798913	214698	1.83532	Adam34l,Adam34,Gm5347
10	37268748	38748368	1.70198	4930591E09Rik		12	111252671	111315919	2.42296	Amn,Traf3,Cdc42bpb		8	62420814	63886535	1.77211	Spock3		8	43824960	44223376	398416	1.82561	NA
10	45882218	46313766	1.67841	Snord14d		12	112108501	112185248	2.43502	Mir3073a,Mir3073b,Mir203,Gm51289,Aspg,Kif26a		8	63886538	64402864	1.85079	Sgo2b,Tll1		8	44379501	44399884	20383	1.70849	NA
10	46610472	47220836	1.6331	NA		12	112624969	112806684	2.55218	Siva1,Mir6939,Zbtb42,Mir6940,Pld4,Akt1,Adssl1,Cep170b		8	65079045	67353050	1.83179	Tktl2,Smim31,Tma16,Npy5r,Npy1r,Naf1,Marchf1		8	49273447	50914156	1640709	1.82721	Gm2516
10	47262791	47719172	1.62875	NA		12	112906238	112953804	2.52516	Mir6941,Nudt14,Jag2		8	69652159	69653606	0.0751422	NA		8	50921085	51787740	866655	1.76474	NA
10	47848733	48803916	1.6161	NA		12	112954187	112979345	2.39924	Btbd6,Brf1		8	70952034	70954188	0.0379426	NA		8	51788492	51790837	2345	0.0572881	NA
10	49024890	49282337	1.54886	Grik2		12	113083943	113192870	2.39246	Crip2,Crip1,Tmem121,Tex22,Tedc1,Mta1		8	71001872	71003169	0.079416	NA		8	51790840	53508118	1717278	1.75309	1190028D05Rik
10	49320627	49740994	1.54036	Grik2		12	119948112	119973588	1.61104	Tmem196		8	72018694	72024093	0.0304419	NA		8	53523787	53826683	302896	1.82107	Neil3
10	49810930	50605429	1.6922	Ascc3		13	27195292	27254178	1.56	Prl3c1,Prl3b1		8	72119558	72123181	0.121862	NA		8	53836978	54073532	236554	1.7971	NA
10	50606285	50739180	1.60198	Ascc3		13	27324386	27442166	1.65339	Prl8a2,Prl2b1,Prl8a6		8	73634898	73996079	1.80728	NA		8	54087003	54932980	845977	1.85093	Asb5,Spata4,Vegfc,Gpm6a,Wdr17,Spcs3
10	51047525	51247382	1.71236	NA		13	27471928	27653385	1.62638	Prl8a9,Prl8a8,Prl7a1,Prl8a1,Prl7b1		8	73996796	74030402	0.0105845	NA		8	54934240	54949927	15687	1.62668	Gpm6a
10	51687652	51863092	1.65485	Rfx6,4933411G06Rik		13	38463523	38545709	2.15201	Txndc5,Bmp6		8	74030405	74426311	1.81417	NA		8	54950350	56388210	1437860	1.80915	Adam29,Hpgd,Gpm6a,Glra3
10	52780528	53044763	1.6778	Slc35f1		13	48799776	48883655	2.31322	Phf2,Fam120a		8	74426378	74432256	0.0785607	NA		8	56388213	56402101	13888	1.6014	NA
10	54210682	54875374	1.64376	NA		13	49030787	49429732	2.26466	Ninj1,Card19,Wnk2,Susd3,Bicd2,Ippk,Fgd3		8	74432259	74782145	1.82569	NA		8	56402104	57321156	919052	1.83915	Hand2,4930518J21Rik,Cep44,Fbxo8,Hand2os1
10	54960499	55672033	1.61207	NA		13	49819629	49837486	2.19205	NA		8	75227258	77069398	1.8293	Gm10649,Nr3c2,Iqcm		8	57939299	58136713	197414	1.8337	Galntl6
10	55701635	56070076	1.63176	Tbc1d32		13	51531528	52079603	2.20418	Cks2,Gadd45g,Secisbp2,Sema4d,Shc3		8	77069914	77073953	1.46034	Nr3c2		8	58137227	58139607	2380	0	Galntl6
10	56524527	57434838	1.68911	NA		13	54031432	54506326	2.15451	Drd1,Cplx2,Sfxn1,Hrh2,Thoc3,Simc1		8	78915881	78924571	1.6631	NA		8	58142492	58217730	75238	1.75446	Galntl6
10	57447873	57862344	1.80556	4930467K11Rik,Hsf2,Serinc1,Fabp7,Smpdl3a,Pkib		13	54671252	54802863	2.41185	Rnf44,Sncb,Tspan17,Gprin1,Cdhr2,Eif4e1b		8	81043372	82408434	1.81238	Il15,Inpp4b		8	58360855	59685589	1324734	1.78248	Gm15881,BC030500,Galntl6
10	60073499	60269349	2.26658	Mir6906,Spock2,Chst3,Ascc1		13	54914000	55013308	2.39226	Unc5a,Hk3		8	82457479	82459677	0.134377	NA		8	59685792	59952294	266502	1.78175	4930470O06Rik
10	60269352	60467525	2.39172	Gm17455,Vsir,Cdh23,Psap		13	55148433	55223531	2.34585	Fgfr4,Nsd1		8	82459680	82681282	1.80458	NA		8	59952297	60628601	676304	1.84232	Aadat
10	60618047	60832692	2.36564	Slc29a3,Cdh23,Unc5b		13	55318382	55446060	2.30697	Prelid1,Rab24,F12,Pfn3,Grk6,Lman2,Rgs14,Mxd3,Slc34a1		8	83062208	83064175	0	Rnf150		8	61660988	63067809	1406821	1.83541	Anxa10,Palld,Ddx60,Spock3
10	60922944	61092849	2.27805	Mir6408,Mir466j,Gm20611,Pcbd1,Pldi		13	55446063	55541640	2.55976	Mir6943,Grk6,Prr7,Mir6944,Mir6945,Ddx41,Dbn1,Dok3,Pdlim7,Fam193b		8	83486061	83501800	0	NA		8	63082143	63900231	818088	1.78553	Spock3
10	61160135	62144252	2.27243	Prf1,1700022H01Rik,Mir5108,Fam241b,Neurog3,Tbata,Eif4ebp2,Nodal,Lrrc20,Ppa1,Sar1a,Tysnd1,Macroh2a2,Aifm2,Npffr1,Adamts14,Pald1,Col13a1		13	55541643	56085957	2.2033	Tmed9,B230219D22Rik,Pitx1,Fam193b,B4galt7,Caml,Ddx46,Catsper3,Txndc15,Pcbd2,Macroh2a1		8	84802550	85091669	2.26855	Gadd45gip1,Calr,Mir7069,Gcdh,Klf1,Dnase2a,Rnaseh2a,Prdx2,Junb,Best2,Asna1,Trir,A230103J11Rik,Mir7070,Gm5741,Wdr83,Dhps,Syce2,Dand5,Rad23a,Gm38426,Farsa,Tnpo2,Rtbdn,Hook2,Man2b1,Wdr83os,Fbxw9,Mast1		8	63937057	64403288	466231	1.85964	Sgo2b,Tll1
10	64098174	64378326	1.73462	Ctnna3		13	56393112	56478434	2.26825	Slc25a48		8	86231051	86234224	0.0476134	NA		8	64856946	66520377	1663431	1.84781	Trim75,Trim61,Apela,Tktl2,Tmem192,Smim31,Tma16,Marchf1,Trim60
10	64378329	64711586	1.6177	Ctnna3		13	59092285	59131592	2.2334	Ntrk2		8	89118800	89121940	0.0337672	NA		8	66520380	66561142	40762	1.75002	NA
10	64787264	65559444	1.61	Gm28881,Ctnna3		13	69477483	69825756	2.13514	Tent4a,Nsun2,Med10,Ube2ql1,Srd5a1		8	90162899	90166819	1.04111	NA		8	66561145	66575247	14102	1.6385	NA
10	65683248	66030823	1.58908	Gm30853		13	73241917	73856051	2.14921	Mrpl36,Ndufs6,Eprn,Slc6a19,Slc6a19os,Lpcat1,Tert,Slc6a3,Clptm1l,Nkd2,Irx4,Slc6a18,Slc12a7		8	90570994	90574144	1.1127	NA		8	66863849	67162348	298499	1.84316	Naf1
10	68641217	68698546	1.68635	NA		13	111659177	111820495	2.17644	Mier3,Map3k1		8	93691713	93719292	1.811	Gm30606		8	67162855	67171226	8371	1.61041	NA
10	72767093	74613239	1.68309	A330049N07Rik,Pcdh15		14	15668789	15804177	1.70448	NA		8	96090245	96861023	1.85333	NA		8	67529986	67748607	218621	1.88107	Nat3,Psd3
10	75632064	75685355	2.41921	Susd2,Cabin1		14	16373964	16430075	1.69668	Top2b		8	96861026	97926329	1.79894	NA		8	68069722	68271360	201638	1.86611	NA
10	76531664	76637411	2.36033	Gm15343,Ftcd,Spatc1l,Col6a2,4930483K19Rik,Lss		14	21082471	21162534	1.85652	Adk		8	97957683	98310340	1.7948	NA		8	69111256	69140851	29595	2.14589	Lzts1,Atp6v1b2
10	77414692	78078653	2.31766	Gm17769,2810425M01Rik,Sumo3,Mir1930,Gm19402,Gm10272,Gm9508,Krtap12-1,Gm10024,Gm10142,Gm10100,Gm9736,Gm3233,Gm3238,Gm3250,Gm9639,Gm19668,Gm2696,Gm9507,Krtap10-4,Krtap10-10,Gm36176,Gm10318,Gm3285,1700009J07Rik,Lrrc3,Cfap410,Dnmt3l,Itgb2,Fam207a,Ube2g2,Trpm2,Icosl,Aire,Adarb1,Tspear,Pfkl,Pttg1ip		14	22543358	22568363	2.77493	Lrmda		8	98311543	99098616	1.79927	Gm15679,Cdh8		8	69334879	69346120	11241	1.67955	NA
10	79779324	79852881	2.43124	Fstl3,Prss57,E130317F20Rik,Palm,Misp,Bc1		14	22902755	22932220	2.7374	Lrmda		8	99099919	99619488	1.81482	Cdh8,A330008L17Rik		8	70950171	70954205	4034	0.120301	NA
10	79852884	80124314	2.56877	E130317F20Rik,Mir6910,Elane,Prtn3,Cfd,R3hdm4,Wdr18,Tmem259,Grin3b,Cnn2,Arhgap45,Polr2e,Gpx4,Plppr3,Med16,Ptbp1,Kiss1r,Sbno2,Abca7,Stk11,Arid3a,Bc1		14	25576441	25783845	2.33195	4931406H21Rik,Gm45915,Ppif,Ppifos,Zcchc24,Zmiz1		8	99734731	101631178	1.79126	NA		8	71001833	71003130	1297	0.10265	NA
10	80124317	80194737	2.67682	Atp5d,Cirbp,Fam174c,Midn,Cbarp,Efna2,Stk11,Bc1		14	27816141	28266701	1.81645	Erc2		8	101632782	101709922	1.78729	NA		8	72018674	72037119	18445	0.156931	NA
10	80196185	80301132	2.46838	Gamt,Ndufs7,Mir6911,Rps15,Apc2,Dazap1,Pwwp3a,Bc1		14	31126570	31188605	2.48605	Smim4,Nt5dc2,Stab1,Nisch		8	101726753	103212056	1.81158	Cdh11		8	72119654	72123205	3551	0.100553	NA
10	80301135	80429749	2.68266	Pcsk4,2310011J03Rik,Mex3d,Uqcr11,Apc2,Reep6,Plk5,Tcf3,Mbd3,Adamtsl5,Bc1		14	31188608	31337329	2.30158	Bap1,Tnnc1,Phf7,Sema3g,Dnah1,Capn7,Nisch		8	103212059	104003521	1.90902	1600027J07Rik,4933400L20Rik		8	72849441	73342352	492911	1.88975	Mir28b,Large1
10	80429752	80713331	2.56739	Abhd17a,Gm26710,Adat3,Csnk1g2,Btbd2,Izumo4,Tcf3,Klf16,Rexo1,Atp8b3,Onecut3,Mknk2,Mob3a,Mir6912,Scamp4,Ap3d1		14	31693428	31817820	1.83017	Ankrd28		8	116655490	116664852	1.59569	Cdyl2		8	73784328	73996091	211763	1.79494	NA
10	80776055	80929059	2.61389	Plekhj1,Sf3a2,Jsrp1,Oaz1-ps,Oaz1,Mir1982,Sppl2b,Timm13,Lsm7,Amh,Lingo3,Dot1l,Lmnb2,Tmprss9		14	36130288	36690618	1.70585	NA		8	117811305	117827997	1.81133	NA		8	73996784	74030398	33614	0.0130953	NA
10	80929062	81242845	2.51223	Gadd45b,Diras1,Thop1,Mir5615-1,Mir5615-2,Eef2,Snord37,Dapk3,Gng7,Map2k2,Sgta,Slc39a3,Creb3l3,Nmrk2,Zfr2,Zbtb7a,Pias4,Atcayos,Atcay		14	38718709	39431837	1.55668	Nrg3os,Nrg3		8	119393103	119719585	2.18634	Adad2,Kcng4,Osgin1,Necab2,Slc38a8,Dnaaf1,Taf1c,Hsdl1,Atp2c2,Mlycd,Wfdc1,Mbtps1		8	74030401	74426465	396064	1.81662	NA
10	81243322	81429806	2.70361	Matk,Mir3057,Apba3,Mrpl54,Cactin,Gipc3,Fzr1,4930404N11Rik,Mir6913,Smim24,Dohh,Gm16104,Mir1191b,Zfr2,Pip5k1c,Tbxa2r,Tjp3,Hmg20b,Mfsd12,Nfic		14	56405650	56537486	1.74802	Cenpj,Rnf17		8	119800984	120182626	2.19696	Klhl36,Cotl1,Crispld2,6430548M08Rik,Fam92b,Zdhhc7,Usp10		8	74428642	74432282	3640	0.022957	NA
10	81454225	81496457	2.67876	Celf5,Ncln		14	58658160	58986965	1.80065	NA		8	120237037	120697484	2.24281	Mir7687,Emc8,Cox4i1,1700016A09Rik,Gse1,Gm27021,1190005I06Rik,Gins2		8	74432285	74782385	350100	1.81585	NA
10	81496460	81651183	2.4953	S1pr4,Gna15,Sirt6,Tle5,Tle6,BC025920,Ankrd24,Tle2,Gna11,Gm10778		14	64827433	64936003	1.82652	Hmbox1		8	120733289	121535736	2.13317	Foxf1,Mthfsd,Foxc2,Foxl1,Irf8,Fendrr,1700018B08Rik		8	74908614	74910523	1909	0.0521596	NA
10	89029660	89314282	1.7343	Ano4		14	73883129	74587750	1.69688	4933402J15Rik		8	121927589	122135151	2.14014	Mir7237,Car5a,Banp		8	75218576	77131150	1912574	1.83021	Rasd2,Gm10649,Nr3c2,Iqcm
10	90051166	90667123	1.74035	Anks1b		14	79886386	80518238	1.79076	Olfm4		8	122135154	122138445	0.260826	NA		8	81135858	81141494	5636	0.106301	NA
10	91473000	91524400	1.71044	NA		14	80518947	82034581	1.65458	NA		8	122138448	122432070	2.20595	Trhr2,Cyba,Il17c,Zfp469,Zc3h18,Zfpm1		8	81345106	82352846	1007740	1.81566	Il15,Inpp4b
10	96939543	97742786	1.71806	Mir3966,4930473O22Rik,Kera,Ccer1,4930525C09Rik,4930556N09Rik,Lum,Epyc,Gm10754,Dcn		14	82093949	83422888	1.66814	NA		8	122501352	122902852	2.22228	Aprt,Trappc2l,Mir6396,Pabpn1l,A530010L16Rik,Piezo1,Cbfa2t3,Galns,Cdt1,Cdh15,Acsf3,Ankrd11		8	82405080	82457534	52454	1.76577	NA
10	97782253	98533873	1.64428	Gm10754,Gm8633		14	84452884	84575303	1.57183	9630013A20Rik,Pcdh17		8	123308642	123310359	1.16762	Fanca		8	82457537	82459711	2174	0.137622	NA
10	98533876	98907554	1.75392	NA		14	84885955	85068690	1.62342	NA		8	123467668	123475897	0.965679	NA		8	82459714	82681892	222178	1.80394	NA
10	100000000	101000000	1.68205	Gm4303,Gm4301,Gm4312,Gm4307,Gm4305,Kitl,Gm4302,Tmtc3,1700017N19Rik,4930430F08Rik,Gm35722,Cep290		14	85070204	85752454	1.63758	NA		8	123832391	124191413	2.11612	Acta1,Mir1967,Ccsap,Rab4a,Nup133,Abcb10,Taf5l,Urb2		8	83062109	83064173	2064	0.00288842	Rnf150
10	101000000	101000000	1.56624	NA		14	85754731	86958987	1.74473	4930529K09Rik,Diaph3		8	124225856	124763499	2.13343	Agt,Capn9,Cog2,Arv1,Ttc13,Fam89a,Galnt2,2310022B05Rik,Pgbd5		8	83486008	83501812	15804	0	NA
10	102000000	102000000	1.48292	Mgat4c		14	87469920	87850239	1.76042	Tdrd3		8	124763502	124766032	1.04614	NA		8	84892057	84974468	82411	2.19386	Gcdh,Klf1,Dnase2a,Rnaseh2a,Prdx2,Gm38426,Rtbdn,Mast1
10	102000000	103000000	1.61707	Mir3059,Mgat4c,Nts,Rassf9,Lrriq1,Alx1		14	87896145	89079304	1.69946	Pcdh20		8	128820485	129029835	1.85401	Ccdc7a		8	88503642	88505729	2087	0.0792286	NA
10	103000000	103000000	1.45305	Lrriq1		14	89079694	89145768	1.54857	NA		8	129038597	129257161	1.8551	Ccdc7a,2610044O15Rik8,Ccdc7b		8	89118855	89121952	3097	0.0172553	NA
10	103000000	104000000	1.71058	Lrriq1,Slc6a15		14	89146417	90656302	1.6747	Gm5088,4930474H20Rik		9	55977453	55979117	0.917635	4930563M21Rik		8	90162953	90166825	3872	1.02736	NA
10	104000000	104000000	1.59335	Gm21293,Gm6763,Gm8764,Gm21304,Gm20765,Gm21312,Mir6411,Gm4340		14	90710905	90959351	1.57805	NA		9	60547048	60548145	0.99881	NA		8	90570924	90574295	3371	1.27967	NA
10	105000000	105000000	1.65106	Tmtc2		14	91136435	91932646	1.67138	NA		9	70347937	70349019	1.00967	Myo1e		8	93636925	93652519	15594	1.7272	NA
10	106000000	107000000	1.63002	Ppfia2,4930532I03Rik		14	92141668	92174774	1.44224	NA		9	81035680	81037165	0.898965	NA		8	96090233	96429799	339566	1.9022	NA
10	107000000	107000000	1.53743	Ppfia2		14	92864889	93238033	1.6548	Pcdh9		9	90274713	91346463	1.83772	NA		8	96429802	96450707	20905	1.70058	NA
10	107000000	107000000	1.65835	Ppfia2,Acss3		14	93238400	93845269	1.56098	Pcdh9		9	91573743	92390032	1.83781	Mir6386,Plscr1,Plscr5,Plscr2,1700057G04Rik		8	96557037	96967180	410143	1.80509	NA
10	107000000	108000000	1.72073	Myf5,Myf6,Lin7a,Ptprq,Otogl		14	94100826	94183159	1.54405	NA		9	117987891	117996958	0.944271	NA		8	96980780	97130075	149295	1.77474	NA
10	109000000	109000000	1.65379	Gm5136,Syt1		14	94191425	94834621	1.67802	NA		9	118075668	118077665	1.09944	Cmc1		8	97142808	98310509	1167701	1.80572	NA
10	109000000	110000000	1.70233	Nav3		14	94834624	95161466	1.64867	NA		9	123927474	123934041	11.8129	NA		8	98311512	99098611	787099	1.8006	Gm15679,Cdh8
10	112000000	113000000	1.73102	Gm3942,Atxn7l3b,1700010J16Rik,Kcnc2		14	95163550	95547695	1.6429	NA		9	123935407	123937204	11.8803	NA		8	99099914	99411472	311558	1.83295	Cdh8
10	114000000	114000000	1.6186	NA		14	95593586	96617932	1.65948	Spertl,Klhl1		9	124133765	124139895	0.987557	NA		8	99421325	99619618	198293	1.81295	A330008L17Rik
10	114000000	114000000	1.43101	NA		14	96670460	96740021	1.58393	NA		X	103812360	103817964	0.0424189	Slc16a2		8	99730628	100050547	319919	1.7903	A330008L17Rik
10	114000000	114000000	1.63614	NA		14	96971353	97108256	1.59662	NA		X	130486463	130488773	0	NA		8	100050800	101017121	966321	1.80376	NA
10	114000000	115000000	1.6167	Trhde		14	97397591	97851179	1.67055	Dach1		X	136328043	136371091	0	NA		8	101019822	101631127	611305	1.78717	NA
10	123000000	124000000	1.69635	Tafa2		14	97851182	98149801	1.53268	Dach1								8	101632715	102660297	1027582	1.80548	Cdh11
10	124000000	124000000	1.67905	NA		14	98150543	99015370	1.73959	Dach1								8	102790230	102810976	20746	1.64746	NA
10	124000000	124000000	1.54338	NA		14	103140128	103310565	1.73639	Mycbp2								8	102810979	104068812	1257833	1.88068	1600027J07Rik,4933400L20Rik
10	124000000	125000000	1.66112	4930503E24Rik		14	106791571	107318288	1.64687	NA								8	107802547	107804061	1514	0	NA
10	125000000	125000000	1.70186	Slc16a7		14	107338306	109559223	1.63434	Slitrk1								8	112771543	113936874	1165331	1.89017	Syce1l,Gm10280,4930571O06Rik,Gm30052,Cntnap4,Adamts18,Mon1b
10	127000000	127000000	2.46112	B4galnt1,Arhgef25,Dtx3,F420014N23Rik,Slc26a10,Pip4k2c		14	109862292	109869569	0.00803493	NA								8	115772284	116185128	412844	1.86892	NA
10	127000000	127000000	2.46316	Ddit3,Arhgap9,Inhbe,Kif5a,Gli1,Mars1,Mbd6,Dctn2		14	110927632	111523933	1.66225	NA								8	116388227	116395771	7544	1.61312	NA
10	127000000	128000000	2.54139	Stac3,Shmt2,R3hdm2,Ndufa4l2,Lrp1,Nxph4		14	111935377	111938464	0.0104902	NA								8	119806924	120095032	288108	2.18862	Klhl36,Cotl1,Crispld2,Zdhhc7,Usp10
10	130000000	130000000	1.64663	Olfr800,Mir684-1,Olfr801,Olfr803,Olfr802,Olfr804,Olfr805,Olfr806,Olfr807,Olfr808,Olfr809,Olfr810,Olfr811,Olfr812,Olfr813,Olfr814,Olfr815,Olfr816,Olfr818,Olfr819,Gm10310,Olfr247,Olfr820,Olfr821,Olfr822		14	112450862	112453703	0.0418372	NA								8	120226780	120695295	468515	2.23937	Mir7687,Emc8,Cox4i1,A330074K22Rik,1700016A09Rik,Gse1,Gm27021,1190005I06Rik,Gins2
11	3184670	3193076	49.7318	Sfi1		14	112612566	114561943	1.66826	NA								8	121322041	121542121	220080	2.12374	1700018B08Rik
11	3193079	3194176	70.9843	Sfi1		14	115129657	116908687	1.71473	4930505G20Rik,Gpc5								8	121761639	122135223	373584	2.18287	Mir7237,Klhdc4,Car5a,BC048644,Banp,Slc7a5,Jph3
11	3687852	4319688	2.3102	4921536K21Rik,Slc35e4,Tcn2,Sec14l3,Mtfp1,Rnf215,Mir3060,Castor1,Osm,Lif,Osbp2,Dusp18,Gal3st1,Sec14l4,Pes1,Sec14l2,Sf3a1,Ccdc157,Morc2a,Tbc1d10a		14	116938478	117879980	1.72111	Gpc6								8	122135226	122137953	2727	0.0188393	NA
11	5856615	5877251	2.59781	Pold2,Aebp1		14	119288283	119661982	1.74136	Hs6st3								8	122218531	122430064	211533	2.24837	Trhr2,Cyba,Il17c,Zfp469,Zc3h18,Zfpm1
11	6490498	6496104	1.0807	NA		14	123748354	124638936	1.68308	1700024B18Rik,Fgf14,Itgbl1								8	122496320	122674206	177886	2.25074	Aprt,Trappc2l,Mir6396,Pabpn1l,Piezo1,Cbfa2t3,Galns,Cdt1
11	9282559	9832622	1.74212	Abca13		15	3400483	3721242	1.73552	Ghr								8	123425330	123432424	7094	1.25763	NA
11	13255000	14075097	1.67795	4930554G24Rik		15	4171186	4245748	1.63692	NA								8	123467176	123475909	8733	0.964227	NA
11	14146293	16213307	1.65263	Pom121l12,1700046C09Rik,4930554G24Rik		15	8319492	8419632	1.7497	Nipbl								8	123877834	124598526	720692	2.13973	Acta1,Mir1967,Nup133,Abcb10,Taf5l,Urb2,Agt,Capn9,Cog2,Galnt2,Pgbd5
11	16264058	16434374	1.68777	Vstm2a		15	13195614	14890782	1.74086	NA								8	124763559	124766550	2991	1.11686	NA
11	18260681	18378381	1.7676	NA		15	16323593	17701058	1.68998	Cdh9								8	127911847	128354556	442709	1.89014	Mir21c
11	18553338	18946597	1.8115	Meis1		15	22527034	23316372	1.72235	Hnrnpa1l2-ps2,Cdh18								8	128658107	128676136	18029	1.74305	NA
11	21580751	21966285	1.82692	Wdpcp		15	23316375	23352224	1.54654	Cdh18								8	128773392	129036775	263383	1.8719	Ccdc7a
11	24563136	25759478	1.7329	Gm10466,4933427E13Rik,4933430M04Rik,5730522E02Rik		15	24789091	24995286	1.76512	NA								8	129036778	129038710	1932	1.05634	Ccdc7a
11	25759481	26158317	1.65699	5730522E02Rik		15	40685562	41074717	1.66509	Zfpm2								9	54139455	54145121	5666	1.00013	NA
11	26229903	28034565	1.71107	Fancl,Gm12070,Vrk2		15	42122536	42924244	1.72889	Angpt1								9	110611437	110642911	31474	2.49033	Nradd,Mir8107,Setd2,Nbeal2
11	28415123	28573398	1.65554	Ccdc85a		15	42976361	43049236	1.64458	Rspo2								9	117987842	117996910	9068	0.949437	NA
11	30276896	30735124	1.80246	4930505A04Rik,Acyp2		15	43350973	43815635	1.70706	Gm10373,Emc2								9	123927453	123934076	6623	11.1576	NA
11	36586875	37717023	1.68654	Gm12128,Tenm2		15	43824549	44157242	1.73101	Tmem74								9	123935394	123937191	1797	11.7934	NA
11	37717548	37718933	0.828982	NA		15	44463374	44594782	1.61906	Pkhd1l1								9	124133798	124140028	6230	0.907257	NA
11	37718936	38096710	1.68193	NA		15	47576406	47722292	1.64223	Csmd3								X	103811731	103817483	5752	0.0297	Slc16a2
11	38096713	38102147	0.751205	NA		15	47911607	48006231	1.55386	Csmd3								X	130486005	130489680	3675	0.0538989	NA
11	38102422	38455371	1.59231	NA		15	48130177	48193594	1.56597	Csmd3								X	136321624	136414564	92940	0.0166873	NA
11	38494486	38784999	1.60126	Gm12130		15	48193985	48725650	1.67904	Csmd3
11	38785953	38830907	1.49653	NA		15	48926573	48975943	1.6274	NA
11	38832517	38856189	1.4489	NA		15	50267598	50374528	1.61898	NA
11	38856192	39796442	1.59852	4930553C11Rik		15	50722902	50819953	1.56417	Trps1
11	40061799	40516004	1.6944	NA		15	50901970	51546924	1.69115	Gm19303
11	40917302	41772060	1.67298	NA		15	62300255	63622133	1.75511	Gm20740
11	41772902	41831708	1.56402	NA		15	69170574	70061660	1.69425	4930504C09Rik,Gm19782
11	41906295	42225540	1.58627	Gabra1,Gabrg2		15	70126408	71640227	1.6919	Fam135b
11	42254510	42397716	1.60122	Gabra6		15	73644454	73797119	2.34227	Ptp4a3,Gpr20,Mroh5
11	42429582	42623286	1.59163	Gabrb2		15	74500067	74588037	2.37921	Adgrb1
11	42623289	42876551	1.70122	Gabrb2		15	74588040	74783742	2.21431	Arc,4933427E11Rik,Jrk,Psca,Them6,Lypd2,Lynx1,Ly6d,Mroh4,Slurp2,Ly6g6g,Slurp1,Adgrb1
11	42962132	43056328	1.67439	NA		15	75993819	76018936	2.66475	Mapk15,Fam83h,Iqank1
11	46837002	47557792	1.68026	Timd4,Sgcd		15	76020027	76111741	2.5267	Mir6952,Scrib,Eppk1,Puf60,Nrbp2,Iqank1
11	47557795	47621436	1.5106	NA		15	76168978	76250933	2.53298	Mir1942,Grina,Mir6953,Plec,Parp10
11	48047103	48423266	1.68246	NA		15	76283870	76497548	2.41819	Mir3079,Smpd5,Exosc4,Cyc1,Maf1,Tssk5,Hgh1,Mir6954,Scx,Oplah,Sharpin,Gpaa1,Hsf1,Bop1,Mroh1,Spatc1
11	49275347	49604146	1.77673	Olfr1393,Olfr1392,Olfr1391,Olfr10,Olfr1390,Olfr1388,Olfr1387,Olfr1386,Olfr1385,Olfr1384,Olfr1383,Olfr1382,Olfr1381,Olfr1380,Olfr1389		15	76497551	76544641	2.53747	Dgat1,Scrt1,Fbxl6,Hsf1,Slc52a2
11	54451409	54685600	1.74969	Fnip1,Rapgef6		15	76544644	76740715	2.42788	Cpsf1,Vps28,Slc39a4,Cyhr1,Foxh1,Mfsd3,Gpt,Lrrc24,C030006K11Rik,Lrrc14,Kifc2,Adck5,Tonsl,Recql4,Ppp1r16a,Arhgap39,Slc52a2
11	60455949	60513022	2.42637	Drg2,Myo15		15	78409751	79557551	2.38213	Il2rb,Sstr3,Cdc42ep1,Lgals2,Mir6955,Pdxp,Lgals1,Mir6956,H1f0,Galr3,Ankrd54,Sox10,Slc16a8,Maff,Mir1943,Kdelr3,Kctd17,Mpst,Tmprss6,C1qtnf6,Rac2,Cyth4,Gm36738,Mfng,Elfn2,Card10,Gga1,Triobp,Nol12,Gm10865,Gm17753,Polr2f,1700088E04Rik,Eif3l,Micall1,Pick1,Baiap2l2,Tmem184b,Kcnj4,Ddx17,Sh3bp1,Pla2g6,Csnk1e,Gcat,Gm10863
11	61666894	61712118	2.43364	Grap,Slc5a10,Fam83g		15	79903508	80460883	2.33573	Mir7213,Rpl3,Snord83b,Snord43,Rps19bp1,Atf4,Gm31369,Apobec3,Cbx7,Pdgfb,Mgat3,Syngr1,Tab1,Mief1,Enthd1,Cacna1i
11	65883945	65997317	1.74665	Dnah9		15	83527302	83639196	2.41646	Mcat,Tspo,Ttll12,Bik,Scube1
11	69816723	69849424	2.53365	Spem1,Spem2,Tmem256,Plscr3,Nlgn2		15	83639878	83951701	2.29289	Mpped1,Scube1,Efcab6
11	69896345	70053697	2.41696	2810408A11Rik,Eif5a,Gps2,Ybx2,Cldn7,Ctdnep1,Phf23,Acadvl,Mir324,Slc2a4,Elp5,Neurl4,Dlg4,Dvl2,Gabarap		15	84653251	84722317	2.39178	Gm20556,Arhgap8,Prr5
11	70640993	70736501	2.33583	Gp1ba,Slc25a11,Eno3,Pfn1,Mir6925,Spag7,Camta2,Inca1,Kif1c,Rnf167		15	85468525	85740350	2.41615	7530416G11Rik,Mirlet7c-2,Mirlet7b,Wnt7b,Lncppara,Ppara,AU022754
11	72439547	72504357	2.35306	Spns2,Mybbp1a,Spns3		15	88810975	88890053	2.4127	Creld2,Pim3,Alg12
11	72950768	73051217	2.2834	4732414G09Rik,Atp2a3,Ncbp3,Camkk1,P2rx1		15	89142207	89216486	2.53764	Mir7118,Mir6958,Mapk11,Plxnb2,Dennd6b,Ppp6r2
11	75408051	75580770	2.36879	Mir22,Tlcd2,Rilp,Mir3971,Mir22hg,Serpinf1,Wdr81,Serpinf2,Slc43a2,Scarf1,Prpf8		15	89290463	89390322	2.43525	Mir6959,Adm2,Miox,Lmf2,Sco2,Klhdc7b,Odf3b,Ncaph2,Sbf1,Tymp,Syce3
11	77459740	77523058	2.48172	Coro6,Mir12181,Abhd15,Ssh2,Ankrd13b,Trp53i13,Git1		15	98756608	98952440	2.44734	Wnt10b,Wnt1,Ddn,Rhebl1,Tuba1b,Tuba1a,Arf3,Dhh,Lmbr1l,Kmt2d,Prkag1
11	78925771	79151499	2.29279	Gm11201,Nos2,Lgals9,Ksr1		15	100581547	100737154	2.40662	Dazap2,Mir6961,I730030J21Rik,Smagp,Pou6f1,C330013E15Rik,Galnt6,Cela1,Bin2
11	82380004	82461341	2.28149	Tmem132e		15	101032061	101363731	2.40488	Fignl2,Ankrd33,Mir6962,AU021063,Grasp,A330009N23Rik,Smim41,Scn8a,Acvrl1,Nr4a1,Atg101,Krt80,Acvr1b
11	84144972	84383028	1.80681	Gm11437,Acaca		15	102094068	102266626	2.40784	Igfbp6,Zfp740,Eif4b,Spryd3,Csad,Itgb7,Soat2,Rarg,Tns2
11	85379390	85668792	1.8578	Bcas3		16	3641971	3663659	2.24039	NA
11	89877069	89924391	1.64075	NA		16	4547134	4675350	2.35154	Vasn,Tfap4,Glis2,Coro7,Pam16
11	90715021	91512785	1.69884	4930405D11Rik		16	4853622	5020585	2.34811	Ubald1,Nudt16l1,Gm16861,Smim22,Mgrn1,4930451G09Rik,Anks3,Glyr1,Septin12,Rogdi,4930562C15Rik
11	91513564	93298459	1.62124	Kif2b,Car10		16	10744117	10807775	2.33482	Socs1,Prm3,Tnp2,Prm1,Prm2,Clec16a
11	94410201	94501878	2.39204	Spata20,Epn3,Cacna1g,Mycbpap		16	17788840	17843511	2.459	Scarf2,B830017H08Rik,Car15,Klhl22,Dgcr2
11	94977225	95271178	2.39323	Dlx3,Tac4,Samd14,Ppp1r9b,Itga3,Dlx4,Pdk2,Dlx4os		16	18384204	18423662	2.42994	Comt,Arvcf
11	97402537	97497576	2.37154	4933428G20Rik,Arhgap23		16	18554043	18641124	2.42959	Tbx1,Gp1bb,Gnb1l,Septin5
11	97497579	97580993	2.54579	4933428G20Rik,Arhgap23,Srcin1		16	28083535	28437298	1.74123	Fgf12
11	97644966	97712749	2.50683	Mir6927,Cisd3,Psmb3,Pcgf2,Mllt6		16	35473159	35562964	3.21835	1600019K03Rik,Pdia5,Sema5b
11	98280904	98468706	2.3989	Neurod2,Tcap,Pnmt,Pgap3,Mien1,Ppp1r1b,Stard3,1700003D09Rik,Grb7,Ikzf3,Erbb2		16	36244302	36319995	0.931673	Stfa1,Csta2
11	98930456	98985344	2.51355	Rara,Gjd3		16	39645910	39804656	1.68264	NA
11	102000000	102000000	2.29836	Sost,Cd300lg,Ppy,Pyy,Nags,4930417O22Rik,Mpp2,Cfap97d1,Mpp3,Tmem101,Dusp3		16	39868933	40145453	1.641	Lsamp
11	105000000	105000000	1.76301	Efcab3		16	40173663	40659574	1.65299	Lsamp
11	106000000	106000000	1.74207	Tanc2		16	40775909	41308040	1.64731	Lsamp
11	110000000	110000000	1.77939	Abca8a,Abca9,Abca6,Abca5		16	41310293	42172322	1.71505	Lsamp
11	111000000	112000000	1.72926	Kcnj16,Kcnj2		16	42877235	43202340	1.76227	Ndufs5-ps,Gm19522,Zbtb20
11	112000000	112000000	1.63103	NA		16	43208660	43298733	1.64181	Zbtb20
11	112000000	112000000	1.74827	NA		16	43299237	43521009	1.76817	Gm15713,Zbtb20
11	116000000	116000000	2.51102	Mir5621,Tsen54,Tmem94,Llgl2,Caskin2,Recql5		16	46083844	46086446	0.0798167	Cd96
11	116000000	116000000	2.49113	Trim47,Mrpl38,Wbp2,Unk,Unc13d,Fbf1,Trim65		16	46520048	47086490	1.74273	NA
11	116000000	116000000	2.45073	Cdk3,Galr2,Evpl,Exoc7,Srp68		16	47086493	47089911	0.0542994	NA
11	117000000	117000000	2.36374	Septin9		16	47127073	47130792	0.0249982	NA
11	118000000	118000000	2.37892	Syngr2,Tmem235,Tha1,Socs3,Mir6933,Tk1,Tmc6,Tmc8,6030468B19Rik,Birc5,Pgs1,Dnah17,Afmid,Tnrc6c		16	47130795	47779756	1.71377	NA
11	118000000	118000000	2.48901	Dnah17		16	47839523	47966648	1.68753	NA
11	120000000	120000000	2.38981	Chmp6,Mir5098,Baiap2,Rptor		16	55072856	55473715	1.72996	Zpld1
11	120000000	120000000	2.53474	Mir3065,Mir338,Baiap2,Aatk,Cep131,Tepsin		16	56438086	56439734	0.00669184	NA
11	120000000	120000000	2.53594	0610009L18Rik,Actg1,Mir6935,Fscn2,Bahcc1,Faap100,Nploc4		16	63228243	63464931	1.73935	NA
11	120000000	121000000	2.46015	Arl16,Ccdc137,Slc25a10,Mcrip1,Ppp1r27,Arhgdia,Alyref,Npb,Pcyt2,Mir6936,Mafg,Myadml2,Pycr1,Notum,Cenpx,Cbr2,Dcxr,Rac3,Gps1,Dus1l,Hgs,P4hb,Mrpl12,Gcgr,Sirt7,Aspscr1,Anapc11,Rfng,Fasn,Ccdc57,Lrrc45		16	63531472	63774061	1.63196	Epha3
12	5819817	6024766	1.72059	NA		16	63775198	64707155	1.76888	Epha3,Csnka2ip
12	6025402	6124864	1.54765	NA		16	65737287	65741928	0.0896334	NA
12	6124867	6698833	1.6829	NA		16	66590960	66722171	1.66497	1700010K23Rik,Cadm2
12	6822821	6863617	1.49527	NA		16	66839833	67412449	1.59806	Cadm2
12	6864096	7745904	1.67247	1700101O22Rik		16	67476415	67533667	1.58308	Cadm2
12	8284475	8348689	2.33288	Gdf7,Hs1bp3,Ldah		16	69469279	69487726	1.5193	NA
12	11585977	11866918	1.66047	NA		16	69487729	69842160	1.66706	4930428D20Rik
12	13716033	14220865	1.70424	Lratd1		16	71039827	71169960	1.63016	4931420L22Rik
12	14233435	15014494	1.67368	Gm16497,4930448C13Rik		16	71185763	72605125	1.73531	8030451O07Rik,4930567J20Rik
12	15037396	15191119	1.72915	4930448C13Rik		16	73708605	73988906	1.70488	Robo2
12	15227500	15634482	1.68335	NA		16	73988909	74032673	1.53927	Robo2
12	31666694	31877506	1.76316	Gpr22,Cog5		16	74032676	74531028	1.69551	Mir691,Robo2
12	33673304	33739558	1.63319	NA		16	74719257	74908246	1.63978	Robo2
12	34090208	34877492	1.74032	Hdac9		16	77059836	78232166	1.80593	Mir99a,Mirlet7c-1,Mir125b-2,Usp25,Mir99ahg
12	35539017	35668806	1.69828	NA		16	78814275	78819586	0.00680813	NA
12	36757968	38400767	1.6368	Mir5099,Meox2,Agmo,Dgkb		16	78899354	80992748	1.70863	1700066C05Rik,Chodl,Tmprss15
12	38401307	38428167	1.43735	Dgkb		16	81086104	82280362	1.7077	Ncam2
12	40897010	41340287	1.76995	Immp2l		16	85935352	86476031	1.71821	NA
12	41387782	42176407	1.6666	Lrrn3,Immp2l		17	16293394	16654967	1.71997	NA
12	42369425	43655812	1.62314	Gm33340		17	18250453	18319792	1.57395	Vmn2r94,Vmn2r93
12	43763287	43816162	1.57277	NA		17	19647643	19857186	1.62702	Vmn2r103,Vmn2r102
12	43838575	44083139	1.66491	NA		17	20188182	20244551	1.45442	Vmn2r105
12	44800171	44996594	1.7227	Stxbp6		17	22168476	22461595	1.72172	Zfp994,Zfp758,Zfp944,Gm7072,Zfp946
12	45270956	45288478	1.53927	NA		17	23660946	23857372	2.38133	Thoc6,Bicdl2,Tnfrsf12a,Cldn9,Cldn6,Pkmyt1,Paqr4,Kremen2,9530082P21Rik,Flywch2,Mir5125,Prss33,Elob,Hcfc1r1,Flywch1,Srrm2,Prss41,Prss32
12	45696347	46143538	1.59463	NA		17	24444572	24711590	2.47395	Bricd5,Pgp,Rab26,Rab26os,Nthl1,Syngr3,Gfer,Noxo1,Mlst8,Caskin1,E4f1,Tsc2,Pkd1,Npw,Zfp598,Tbl3,Traf7,Slc9a3r2
12	46144848	46781372	1.66702	Nova1		17	25369777	25791671	2.35585	Tpsg1,Tekt4,Gm33727,Cerox1,Sox8,Gng13,Rpusd1,Msln,Haghl,Mir6966,Ciao3,Fam173a,Sstr5,Lmf1,Ccdc78,Chtf18,Mslnl,Cacna1h
12	46781375	49115652	1.62722	Nova1		17	25791674	25865613	2.61164	Metrn,Fam173a,Stub1,Rhbdl1,Mir3082,Wdr24,Jmjd8,Rhot2,Mcrip2,Wdr90,Fbxl16
12	49291913	49309041	1.45679	NA		17	26915406	27138021	2.42621	Gm27775,Gm27740,Cuta,Mir3083,Mir6968,Gm51291,Zbtb9,Bak1,Mir7677,Kifc5b,Syngap1,Phf1,Ggnbp1,Itpr3,Uqcc2
12	49417817	49481441	1.63473	1810007C17Rik		17	27419664	27755082	2.39965	AI413582,Rps10,Grm4,Nudt3,Hmga1,Hmga1b,Spdef,Pacsin1,Ilrun
12	49579851	50208700	1.62875	NA		17	28023098	28276369	2.36245	Tcp11,1810013A23Rik,Scube3,Ppard,Def6,Anks1,Mir5098,Zfp523
12	52508888	52584322	1.66581	Arhgap5		17	29309331	29370471	2.46397	Mtch1,Pi16,Fgd2
12	56918847	57173391	1.75466	Slc25a21		17	31786143	31787952	1.12833	NA
12	57825251	57910364	1.635	NA		17	32053681	32172195	2.40497	Rrp1b,Pdxk-ps,Notch3
12	58047728	58917773	1.73863	Clec14a,Sstr1		17	34562797	34699202	2.46797	Pbx2,Ager,Gpsm3,Agpat1,Egfl8,Prrt1,Fkbpl,Notch4,Ppt2,Atf6b,Tnxb,Rnf5
12	59492366	60287536	1.65458	NA		17	34699710	34890781	2.36128	Cyp21a1,Dxo,Mir6971,Mir6970,Mir6972,Cfb,Nelfe,Tnxb,Stk19,Skiv2l,C4a,C2,C4b
12	60287539	60420200	1.55037	NA		17	34890784	34909223	2.72072	Zbtb12,Ehmt2
12	60421340	60794240	1.66644	NA		17	35732821	35736885	1.00281	NA
12	60796243	60867847	1.54454	NA		17	35815531	35989182	2.40049	Ier3,Tubb5,Ppp1r18,Atat1,Mir1894,Mir877,Gm8801,Prr3,Gnl1,Dhx16,Flot1,Nrm,2310061I04Rik,Mdc1,Ppp1r10,Abcf1,Mrps18b
12	60963914	61434848	1.59834	NA		17	39843118	39849475	112.805	Rn45s
12	61480399	63799877	1.61137	Spanxn4,Gm20063,Lrfn5		17	45509204	45595827	2.50929	Nfkbie,Hsp90ab1,Slc35b2,Slc29a1,Tcte1,Aars2,Tmem151b
12	63915546	64355586	1.58613	NA		17	45658420	45832675	2.35358	1600014C23Rik,Mrpl14,Tmem63b,Capn11,F630040K05Rik
12	64356635	64852631	1.6971	Fscb		17	46425306	46789239	2.40987	Crip3,Mir6976,Mrpl2,Rrp36,Mea1,Pex6,2310039H08Rik,Dnph1,Ttbk1,Slc22a7,Ptk7,Srf,Klc4,Ptcra,Klhdc3,Cnpy3,Ppp2r5d,Rpl7l1,Gnmt,Cul9,Cul7
12	65505135	67633206	1.64791	Rpl10l,Mdga2		17	47291266	47495679	2.29951	Mrps10,Guca1b,1700001C19Rik,Guca1a,Taf8,AI661453,Trerf1
12	67842917	68594960	1.61774	NA		17	47670208	47934882	2.3769	Tomm6,Tomm6os,Frs3os,Frs3,Pgc,Gm20517,Usp49,Prickle4,Tfeb,Mdfi,Foxp4
12	74948550	75045130	1.57739	Kcnh5		17	50813387	51144032	1.72165	Tbc1d5
12	76550562	76626013	2.36865	Sptb,Plekhg3		17	54836330	54888936	1.62802	NA
12	77249618	77491928	1.71918	Fut8		17	56102578	56156957	2.54822	Plin4,Lrg1,Sema6b,Plin5
12	78161969	78539411	1.73066	Gm6657,Gphn		17	56249434	56391462	2.36537	Ticam1,Uhrf1,Arrdc5,Plin3,Fem1a,Kdm4b
12	88855696	89889308	1.66713	Nrxn3		17	56391816	56458598	2.59623	Mir6977,Ptprs,Kdm4b
12	89890030	89974541	1.5323	Nrxn3		17	56458601	56715686	2.42376	Znrf4,Gm20219,Rpl36,Micos13,Vmac,Ptprs,Safb,Safb2,Ranbp3,Catsperd,Lonp1
12	89974544	90179532	1.65908	Nrxn3		17	56716033	56786161	2.52832	Vmac,Dus3l,Ndufa11,Fut4-ps1,Rfx2,Prr22,Nrtn
12	90180073	90228117	1.5169	Nrxn3		17	57812931	58128280	1.66792	Cntnap5c
12	90228120	90714531	1.67698	Nrxn3		17	59053172	59632708	1.67535	NA
12	90715274	91052951	1.77301	Dio2,5430427M07Rik,Cep128		17	59739325	62330488	1.70992	NA
12	92266699	92539069	1.63407	NA		17	76351241	77761586	1.68372	NA
12	92543012	92903431	1.61787	NA		17	81821731	82782800	1.71484	NA
12	92965586	93797376	1.63688	4930559C10Rik		17	89228045	89792706	1.72562	Gm4719,4933400B14Rik
12	93797379	93820761	1.35842	NA		17	90130475	90200472	1.58773	Nrxn1
12	93820764	94714171	1.63814	Mir8099-1,Mir8099-2		17	90200475	91081101	1.67823	Gm20491,4930480K15Rik,Nrxn1
12	94719315	97068549	1.64336	1700019M22Rik,Flrt2		17	91108437	91460533	1.68779	NA
12	97068552	97108703	1.4364	NA		17	93598273	94291459	1.69011	NA
12	97146747	97230496	1.68207	NA		18	16164384	16794577	1.79059	Cdh2
12	97231038	97531745	1.56842	NA		18	17599908	17830932	1.62486	NA
12	97531748	97983098	1.74357	NA		18	19008292	19317055	1.67879	NA
12	101000000	102000000	1.70415	Tc2n,Catsperb		18	25763837	28104403	1.69227	NA
12	102000000	102000000	2.17419	Lgmn,Slc24a4,Rin3		18	28128694	28508856	1.6901	NA
12	103000000	103000000	2.36297	Chga,Itpk1		18	28901006	30260031	1.695	Gm33948,4930527G23Rik,4930474G06Rik,4930578E11Rik
12	108000000	108000000	2.4661	Ccnk,Cyp46a1,Hhipl1,Eml1,Ccdc85c		18	30678776	30965204	1.73501	NA
12	109000000	109000000	2.39928	Slc25a29,Mir345,Yy1,Wars,Slc25a47		18	30965605	30979959	1.52618	Rit2
12	111000000	111000000	2.45975	Amn,Traf3,Cdc42bpb		18	38184146	38212956	2.43726	Pcdh1
12	112000000	112000000	2.38668	Ckb,Trmt61a,Bag5,Mark3,Klc1,Apopt1,Zfyve21,Ppp1r13b,Xrcc3		18	41127469	41176754	1.50547	NA
12	112000000	112000000	2.54441	Mir203,Gm51289,Aspg,Kif26a		18	41176757	41246875	1.60825	NA
12	112000000	112000000	2.28374	A730018C14Rik,B020018J22Rik		18	43698507	44207509	1.74169	Scgb3a2,Spink14,Spink6,Gm10267,Spink11,Spink1,Spink5,Spink12,Gm94,Spinkl
12	112000000	113000000	2.37818	Tmem179,A530016L24Rik,Inf2		18	48083364	48801086	1.70942	G630055G22Rik
12	113000000	113000000	2.58911	Siva1,Mir6939,Zbtb42,Akt1,Adssl1,Inf2		18	48847340	49322601	1.69568	NA
12	113000000	113000000	2.48992	Zbtb42,Mir6940,Pld4,Cep170b		18	55032166	55736534	1.82643	NA
12	113000000	113000000	2.60032	Clba1		18	55861791	55922333	1.72291	NA
12	113000000	113000000	2.5964	Mir6941,Nudt14,Jag2		18	60583558	61080965	2.27788	Rps14,Mir5107,Cd74,Mir6982,Mir7220,Synpo,Myoz3,G630071F17Rik,Ndst1,Arsi,Camk2a,Cdx1,Slc6a7,Pdgfrb,Tcof1
12	113000000	113000000	2.33548	Btbd6,Tex22,Pacs2,Brf1		18	70654275	72067178	1.67955	Dcc
12	113000000	113000000	2.51628	Crip2,Tex22,Mta1		18	72070346	72321023	1.58718	Dcc
12	119000000	119000000	1.74629	NA		18	72384049	72850268	1.65206	NA
12	119000000	120000000	1.70824	Itgb8,Macc1,Abcb5		18	76021684	76166309	2.27762	2900057B20Rik,Zbtb7c
13	4138683	4165472	1.57574	Akr1c18		18	79429231	79806039	1.77388	NA
13	7656772	7740883	1.53358	NA		18	82897046	83000558	2.30285	4930592I03Rik,Zfp516
13	16133212	17645972	1.67121	Sugct		18	86578552	87141219	1.66947	Cbln2
13	19017073	19133112	1.6908	Amph		18	87600176	87633708	1.56282	NA
13	25499588	25519731	1.5377	NA		18	88046702	88077160	1.46358	NA
13	25519734	26945384	1.67853	Hdgfl1,1700092E19Rik,Gm11351		18	88955175	89690875	1.71358	Mir6359,Cd226,Dok6,Rttn
13	26945387	27186861	1.60832	Prl,Prl3d2,Prl3d3,Prl3d1		18	89690878	89731580	1.59403	Dok6
13	27188583	27256260	1.48273	Prl3c1,Prl3b1		19	3891341	4090926	2.35199	Ndufs8,Acy3,Nudt8,Ndufv1,Doc2g,Gstp1,Gstp2,Gstp3,Cabp2,Tcirg1,Aldh3b1,Chka,Tbx10,Unc93b1,Aldh3b3,Aldh3b2
13	27474985	27596421	1.60979	Prl8a9,Prl8a8,Prl8a1		19	4092146	4199167	2.49664	Cdk2ap2,Aip,Cabp4,Ptprcap,Coro1b,Carns1,Tbc1d10c,Rad9a,Rps6kb2,Gpr152,Tmem134,Pitpnm1,Ppp1ca
13	27596424	27678199	1.49199	Prl7a2,Prl7a1,Prl7b1		19	5430711	5498698	2.5083	Fibp,Ctsw,Efemp2,Mus81,Cfl1,Ccdc85b,Fosl1,Snx32
13	48801598	48893429	2.31779	Phf2,Fam120a		19	5636371	5768892	2.50599	Rela,Mir6987,Kcnk7,Fam89b,Znrd2,Sipa1,Map3k11,Ehbp1l1,Ltbp3,Pcnx3,Scyl1
13	49017603	49130583	2.31076	Wnk2		19	6223165	6436404	2.46851	Ppp2r5b,Gpha2,Mir192,Mir194-2,Mir6989,Map4k2,Rasgrp2,Majin,Atg2a,Men1,Sf1,Cdc42bpg,Pygm,Nrxn2,Ehd1
13	49130586	49159539	2.45234	Wnk2		19	6680337	6859556	2.56951	Mir5046,Rps6ka4,Ccdc88b
13	51639432	52135066	2.21624	Cks2,Gadd45g,Secisbp2,4921525O09Rik,Sema4d		19	6900538	7000129	2.56566	Prdx5,Trmt112,Mir6990,Catsperz,Gpr137,Ppp1r14b,Fkbp2,Dnajc4,Vegfb,Trpt1,Kcnk4,Esrra,Plcb3,Fermt3,Nudt22,LOC114841036,Bad
13	52514768	52896658	2.14028	Gm2848,Diras2,Syk,BB123696,Auh		19	7124828	7284334	2.40677	Otub1,Cox8a,Naa40,Mark2,Rcor2,Macrod1
13	54174614	54507110	2.17543	Cplx2,Hrh2,Thoc3,Simc1		19	9984661	10117385	2.30626	Fth1,Best1,Rab3il1,Fads3,Fads2
13	54941557	55026108	2.41309	Unc5a,Hk3		19	10208696	10307369	2.40053	Dagla,Myrf
13	55312824	55443918	2.33228	Prelid1,Rab24,F12,Pfn3,Lman2,Rgs14,Mxd3,Slc34a1,Nsd1		19	10384904	10492094	2.35688	Lrrc10b,Ppp1r32,Syt7
13	55444934	55536181	2.58315	Mir6943,Grk6,Prr7,Mir6944,Mir6945,Ddx41,Dbn1,Dok3,Pdlim7		19	14487042	15549795	1.8156	Tle4
13	55821125	55924759	2.33006	Pitx1		19	19687045	19815864	1.59285	NA
13	56056346	56140723	2.35978	Macroh2a1		19	26392540	26395782	0.868137	NA
13	56140726	56801630	2.18591	Tifab,Neurog1,Gm10782,Il9,Lect2,Cxcl14,Slc25a48,Fbxl21,Smad5,4930550C17Rik,Trpc7,Tgfbi		19	30636296	31123027	1.74206	Gm6642,Cstf2t,Prkg1
13	59632807	59789897	2.22298	4921517D22Rik,Spata31d1b,Spata31d1d,Etohd2,Naa35,Spata31d1a,4930528D03Rik,Tut7,Golm1,Isca1		19	31123030	31650371	1.66562	8430431K14Rik,Prkg1
13	64557677	64848368	1.69808	Cntnap3		19	43020033	43424309	1.80791	Hpse2
13	64848854	64887083	1.50249	Cntnap3		19	44986659	45047362	2.46475	Mrpl43,Twnk,Lzts2,Pdzd7,Sema4g
13	73600382	73854200	2.19438	Slc6a19,Slc6a19os,Tert,Clptm1l,Nkd2,Slc6a18,Slc12a7		19	47170149	47409055	2.28677	Mir6995,Neurl1a,Sh3pxd2a
13	76793570	77519680	1.64294	2210408I21Rik,Slf1,Mctp1		19	50742928	51737360	1.71423	NA
13	77959546	78014602	1.60595	Fam172a		19	51768188	52222732	1.7133	NA
13	78396389	78944410	1.69825	NA		19	52223077	52568275	1.75069	Ins1
13	79147644	80664826	1.63625	NA		2	3800853	3804135	1.11326	NA
13	82211720	82677454	1.62043	NA		2	8276259	8347075	1.61253	NA
13	82677457	82727744	1.44669	Mir3961		2	8347078	9477710	1.73638	1700061F12Rik
13	82727747	83715190	1.63417	Mef2c		2	12214499	12878119	1.77389	E030013I19Rik,Mindy3,Itga8
13	83850475	84599781	1.71392	A230107N01Rik,2810049E08Rik,Gm17750,Tmem161b		2	16411968	16566225	1.65486	Plxdc2
13	84612772	85135268	1.66695	NA		2	16592828	16748918	1.68993	Plxdc2
13	88855223	89324556	1.57847	Edil3		2	23307708	23563619	1.74892	Spopl,Nxph2
13	104000000	104000000	1.66508	Ppwd1,Cenpk,Adamts6,Trim23		2	25167130	25466748	2.44164	Tor4a,Nelfb,Stpg3,Tubb4b,Fam166a,Cysrt1,Rnf208,Rnf224,Tmem203,Ssna1,Tmem210,Lrrc26,Dpp7,Sapcd2,Entpd2,Npdc1,Fut7,Mir3087,Clic3,Ptgds,Ndor1,Slc34a3,Nrarp,Tprn,Anapc2,AA543186,Uap1l1,Man1b1,Paxx,Abca2,Grin1os,Grin1
13	105000000	107000000	1.64993	Htr1a		2	26310864	26644807	2.40021	Dnlz,Card9,Entr1,Inpp5e,0610009E02Rik,Mir6996,Gm35978,Mir126b,Mir126a,Agpat2,Dipk1b,Snhg7,Snora43,Snora17,Sec16a,Snapc4,Pmpca,Egfl7,Gpsm1,Notch1
13	115000000	116000000	1.63249	NA		2	27097180	27142238	2.36715	Adamtsl2,Fam163b
13	118000000	118000000	1.56914	4933413L06Rik,Hcn1		2	27142790	27601698	2.27744	Mir7578,Dbhos,Dbh,Sardh,Brd3,Brd3os,Wdr5,Vav2
13	118000000	119000000	1.59094	1700003P14Rik,Gm10732		2	27671734	27776978	2.34925	Rxra
14	8828603	9106267	1.72905	NA		2	29719642	29902258	2.34529	Gm13420,Gm13547,Coq4,Slc27a4,Mir219b,Mir219a-2,Cercam,Trub2,Urm1,Odf2,Rapgef1
14	9181134	9258230	1.6783	NA		2	31192860	31665709	2.29646	Mir6998,Ncs1,Ass1,Gm5424,Prdm12,Gpr107,Fubp3,Hmcn2
14	9822645	9844815	1.56075	Fhit		2	32066172	32407790	2.38578	Swi5,Gm23363,Mir199b,Lcn2,1110008P14Rik,Ptges2,Plpp7,Fam78a,Prrc2b,Dnm1,Golga2,Uck1,Pomt1,Ciz1
14	9845276	10072529	1.74643	Mnd1-ps,Fhit		2	32544233	32702196	2.37747	Pip5kl1,Ak1,Mir1954,Mir8093,St6galnac4,St6galnac6,Fam102a,Dpm2,Eng,Fpgs
14	10139756	10692623	1.73423	Fhit		2	33553031	33751735	2.36939	C130021I20Rik,Lmx1b,Mvb12b
14	10746204	10932289	1.71032	Fhitos,Fhit		2	34215591	34367312	1.75514	Pbx3
14	11074242	11370158	1.8177	Mir5124b,Fhit		2	35549303	35798801	2.2504	Gm13446,Dab2ip,Ttll11
14	13262542	13400478	1.7561	Gm5087,Synpr		2	37580020	37691752	1.75887	Mir5128,Strbp
14	15668732	16016373	1.70683	NA		2	40591614	41177244	1.61988	Lrp1b
14	21094339	21313975	1.77978	Adk		2	41241280	41691992	1.59564	Lrp1b
14	22543366	22568322	2.71958	Lrmda		2	41699566	41917836	1.55033	Lrp1b
14	22902929	22936340	2.71243	Lrmda		2	41918589	41997385	1.66248	Lrp1b
14	25431515	25568840	2.31239	Mir3075,Zmiz1		2	42070766	42149601	1.6104	Lrp1b
14	25570167	25666496	2.43737	4931406H21Rik,Gm45915,Zmiz1		2	42152597	42307434	1.57235	Lrp1b
14	27433643	27487232	1.71152	Tasor,Ccdc66		2	42309498	42536962	1.56807	Mir6336,Lrp1b
14	27815416	28309657	1.81037	Erc2		2	42537633	42973624	1.6684	Lrp1b
14	31129251	31333254	2.3768	Nt5dc2,Bap1,Stab1,Tnnc1,Phf7,Sema3g,Dnah1,Nisch		2	43153386	44275959	1.71535	Arhgap15os,Kynu,Arhgap15
14	31694558	31816948	1.80226	Ankrd28		2	44666525	44896319	1.72828	Gtdc1
14	35594237	35665980	1.63882	NA		2	45142446	45969240	1.77277	1700019E08Rik
14	35747022	35796476	1.56024	NA		2	45969243	46371781	1.68033	NA
14	35800919	36742812	1.67993	4930596D02Rik,4930474N05Rik		2	46608199	49257988	1.71946	Orc4,Acvr2a,Mbd5
14	37645477	38017653	1.63006	NA		2	53126495	53184520	1.61685	Prpf40a,Fmnl2
14	38130487	38311666	1.59018	NA		2	53811346	53945427	1.70164	NA
14	38480379	38516750	1.48057	Nrg3		2	54676381	55139841	1.65088	Galnt13
14	38517772	38717539	1.63597	Nrg3		2	55480170	55688402	1.65029	Kcnj3
14	38717542	39465699	1.51484	Nrg3os,Nrg3		2	56102380	56174959	1.54457	NA
14	39769582	40446640	1.62356	NA		2	56177199	56742158	1.69113	NA
14	46117168	46334874	1.78888	NA		2	57484073	58165274	1.75648	Gm13546,Ermn,Galnt5,Cytip
14	49617836	50109457	1.70372	Gm8417,Olfr722,Olfr723,Olfr724,Olfr725,Olfr726,Armh4		2	61894173	62354879	1.72935	Slc4a10,Dpp4
14	50112054	50170365	1.51362	Olfr727,Olfr728,Olfr729		2	62489935	62621250	1.72027	Ifih1,Fap
14	56404480	56529294	1.78597	Cenpj,Rnf17		2	63444323	65185285	1.7642	Gm8541,Fign,Cobll1,Grb14
14	70434167	70515748	2.28854	Mir320,Polr3d,Phyhip,Bmp1,Piwil2		2	66279719	67052770	1.73597	Scn1a,Scn7a,Scn9a,Gm13629
14	70515751	70588565	2.47581	Sftpc,Reep4,Nudt18,Fam160b2,Hr,Lgi3,Bmp1		2	67586273	68145706	1.68859	Mir7224,Mir6335,B3galt1
14	71071425	71713716	1.77011	Gm4251		2	81013854	82164007	1.69501	Zfp804a
14	71713719	71865258	1.65749	4930434J06Rik		2	82945809	83008796	1.5661	Fsip2
14	72541801	72904995	1.74247	Fndc3a		2	83008799	83245248	1.70334	Fsip2
14	73883992	74559309	1.6594	4933402J15Rik		2	84242809	84450425	1.77705	Tfpi,Calcrl
14	77999430	78201841	1.78641	Mir1971,Fam216b,Epsti1		2	91917011	91983196	2.42369	Chrm4,Mir6999,Mdk,Dgkz,Ambra1,Creb3l1
14	79853771	80517791	1.76059	Gm10845,Olfm4		2	96013697	96069047	1.53279	NA
14	80545261	80775772	1.64578	NA		2	96073615	97251658	1.65439	Lrrc4c
14	80775775	82035021	1.5806	NA		2	97260537	97261634	0.0599151	Lrrc4c
14	82093033	82406758	1.58473	NA		2	99458135	99630039	1.65703	NA
14	82428139	83422791	1.58009	NA		2	99662345	100178795	1.67086	NA
14	83480190	84065300	1.56713	Gm32455		2	100218109	101215797	1.70992	NA
14	84190932	84575344	1.59092	9630013A20Rik,Pcdh17		2	101216415	101218382	0	NA
14	84582089	84834985	1.59144	NA		2	101403013	101409601	0.0882374	NA
14	84965167	85068678	1.56691	NA		2	104586594	104650345	1.78491	Cstf3
14	85070296	85795342	1.55129	NA		2	105705981	105807614	1.75052	Elp4
14	85840151	86313196	1.61992	4930529K09Rik		2	105820762	106623560	1.81695	Dnajc24,Gm14015,Elp4,Immp1l
14	86787920	87105861	1.70975	Diaph3		2	107298689	107867028	1.67788	NA
14	87934628	90711901	1.6005	Pcdh20,Gm5088,4930474H20Rik		2	108098131	108181520	1.60412	NA
14	90714400	90866725	1.45696	NA		2	108182413	109870558	1.73621	Bdnf,Mettl15,Kif18a
14	90867293	91932605	1.59786	NA		2	110869282	111448898	1.72775	Olfr1276,Olfr1277,Olfr1278,Olfr1279,Olfr1280,Olfr1282,Olfr1283,Olfr1284,Olfr1285,Olfr1286,A26c3,Olfr1275,Olfr1281,Ano3
14	92127937	92173717	1.37116	NA		2	111449776	111502808	1.54565	Olfr1287,Olfr1289,Olfr1288,Olfr1290
14	92236759	92313633	1.51398	NA		2	114373478	115540384	1.71366	3110099E03Rik,Dph6,4930528P14Rik
14	92313636	93096392	1.59591	Pcdh9		2	116181610	116465226	1.72376	NA
14	93097143	94171947	1.51099	Pcdh9		2	117730267	117775199	1.70189	NA
14	94175417	95494212	1.59107	NA		2	119118698	119120688	0.0451974	Rad51
14	95494215	95529959	1.4116	NA		2	119381203	119459589	1.80767	Ino80
14	95529962	96766613	1.59415	Spertl,Klhl1		2	120368269	120447588	1.79425	Tmem87a,Ganc
14	96769460	96808929	1.6116	NA		2	122280447	122389706	2.26708	Duoxa2,Duoxa1,Duox1,Shf,Duox2
14	96808932	96837518	1.46273	NA		2	122520141	122522429	0.138634	Slc28a2b
14	96837521	97799825	1.63109	Dach1		2	123233819	123850021	1.68002	NA
14	97799828	98039662	1.47027	Dach1		2	133589643	134238572	1.73745	NA
14	98039665	98094288	1.57534	Dach1		2	134241401	134396273	1.64207	NA
14	98094291	98149760	1.46502	Dach1		2	134835411	135652495	1.79558	9630028H03Rik,4930545L23Rik,Plcb1
14	98150584	98841765	1.67632	Dach1		2	136287908	136389520	1.65816	Pak7
14	99532349	101000000	1.72018	Prr30,Klf12		2	136757896	137057630	1.79548	Snap25,Mkks,Slx4ip
14	102000000	103000000	1.72757	NA		2	137410751	137672607	1.66922	NA
14	103000000	103000000	1.71834	Mycbp2		2	137778799	138252886	1.70601	NA
14	104000000	104000000	1.7665	Ednrb,4930432J09Rik		2	138618286	139243536	1.71979	Mir1952
14	104000000	105000000	1.7448	Rnf219,Rbm26,D130009I18Rik		2	140402282	141783105	1.67269	Flrt3,Macrod2
14	105000000	106000000	1.84877	4930449E01Rik,9330188P03Rik,Mir6390,Spry2,Trim52,5430440P10Rik		2	146366969	146483661	1.82899	Ralgapa2
14	106000000	106000000	1.70899	NA		2	152055611	152116247	2.40824	Scrt2,Srxn1
14	106000000	106000000	1.48958	1700128A07Rik		2	153817248	153957529	2.25026	Sun5,Efcab8,Bpifb6,Bpifb4,Bpifb3,Bpifb2
14	107000000	107000000	1.52085	NA		2	156595303	156787787	2.29883	Gm14169,4930405A21Rik,Myl9,Dlgap4
14	107000000	108000000	1.57357	NA		2	161843180	162025839	1.73765	Ptprt
14	108000000	109000000	1.56332	Slitrk1		2	164875432	164910881	2.46279	Zfp335,Pcif1
14	109000000	109000000	1.33893	NA		2	165031169	165827404	2.30543	Zfp663,Trp53rka,Cd40,1700025C18Rik,Elmo2,Zfp334,Ocstamp,Slc2a10,Zmynd8,Slc35c2,Slc13a3,Ncoa5,Cdh22,Eya2
14	109000000	110000000	1.52146	NA		2	167468438	167765294	2.3803	Spata2,A530013C23Rik,Slc9a8,Ube2v1,Snai1,Cebpb,Tmem189,Rnf114
14	110000000	110000000	0.095471	NA		2	168555314	168764643	2.33478	Mir7004,Sall4,Atp9a,Nfatc2
14	110000000	111000000	1.56015	NA		2	173199377	173302541	2.34168	Zbp1,Pmepa1
14	111000000	112000000	1.57871	Slitrk6		2	180021685	180124532	2.49173	Psma7,Hrh3,Mtg2,Lsm14b,Ss18l1,Osbpl2
14	112000000	112000000	1.52556	NA		2	180169268	180284740	2.46263	Mir7005,Rps21,Mir3091,Adrm1,Cables2,Rbbp8nl,Lama5
14	112000000	112000000	0.043859	NA		2	180284743	180574290	2.268	Gata5,Mir133a-2,Mir1a-1,Rbbp8nl,Gata5os,Mir1a-1hg,Slco4a1,B230312C02Rik,Ntsr1
14	112000000	112000000	1.59151	NA		2	180604020	181243235	2.29013	Bhlhe23,Gm51272,Mir124a-3,Birc7,Eef1a2,Ppdpf,Ptk6,Fndc11,Gid8,Dido1,Tcfl5,Slc17a9,Ythdf1,Arfgap1,Nkain4,Kcnq2,Chrna4,Helz2,Srms,Col20a1,Col9a3
14	112000000	112000000	0.104687	NA		3	3732080	3767037	1.61312	NA
14	112000000	112000000	1.57309	NA		3	5251675	5396289	1.64668	Zfhx4
14	112000000	112000000	0	NA		3	5983989	6003321	1.57186	NA
14	112000000	113000000	1.56672	NA		3	6984427	7045536	1.63482	NA
14	113000000	113000000	1.53812	NA		3	7550826	7636576	1.70269	Zc2hc1a,Il7
14	113000000	114000000	1.58732	NA		3	8048061	8118589	1.64713	NA
14	114000000	115000000	1.66308	NA		3	13388747	13837525	1.64617	4930539N22Rik,Ralyl
14	115000000	118000000	1.67396	4930505G20Rik,Gpc5,Gpc6		3	13863077	14135097	1.67658	Ralyl
14	119000000	120000000	1.7278	Hs6st3		3	24298818	24584212	1.53338	Naaladl2
14	123000000	123000000	1.76846	AA536875		3	25304362	26300220	1.68649	Nlgn1
14	123000000	123000000	1.66172	Nalcn		3	37432239	37557827	1.7132	Spata5
14	124000000	124000000	1.6057	1700024B18Rik,Fgf14,Itgbl1		3	39307496	39413599	1.70888	NA
14	124000000	124000000	1.45631	Fgf14		3	39941018	40053264	1.75937	NA
14	124000000	125000000	1.61836	Fgf14		3	45274497	45371000	1.62694	2610316D01Rik
15	3394954	3488086	1.6671	Ghr		3	45386875	46064492	1.70431	1700027H10Rik,Pcdh10
15	4162303	4532999	1.66096	Plcxd3		3	49758304	50850062	1.82606	Slc7a11
15	5286537	6081033	1.73696	5430437J10Rik,Gm41259		3	55806978	56145357	1.75709	4933417G07Rik,Gm51273,Nbea
15	9144434	9825031	1.75455	Skp2,Ugt3a2,Il7r,Spef2,Ugt3a1,Lmbrd2,Capsl		3	61550791	62107817	1.72414	NA
15	9829371	10391488	1.72976	Prlr,Agxt2		3	63308938	63451326	1.7281	Gm34240,Mme
15	13203370	14248979	1.6833	NA		3	76111036	76620167	1.68892	Fstl5
15	14248982	14462208	1.58821	NA		3	76620170	76677173	1.5484	Fstl5
15	15385137	15711705	1.62569	NA		3	76917573	76964982	1.54477	NA
15	15712410	15771088	1.49861	NA		3	77656189	78891643	1.72725	NA
15	15798459	16321253	1.6318	NA		3	80589472	80818764	1.69518	Gria2
15	16323390	17700839	1.60582	Cdh9		3	81083364	81134370	1.6031	Pdgfc
15	17884121	19088376	1.60146	4921515E04Rik,Cdh10		3	83454847	83456255	0.0296169	NA
15	20530136	23453886	1.62796	Acot10,Hnrnpa1l2-ps2,Cdh12,Cdh18		3	86281927	86521479	1.75472	Lrba
15	23491476	24174456	1.63323	NA		3	86524361	86775189	1.81618	Mab21l2,Lrba
15	24845210	24995150	1.73086	NA		3	88030841	88621731	2.32718	Naxe,Ttc24,1700113A16Rik,Mir3093,Mir9-1,Gm25641,Tmem79,Paqr6,Bglap3,Bglap,Bglap2,Mir7011,Mir1905,Rab25,Lamtor2,Gpatch4,Mef2d,Iqgap3,Rhbg,Cct3,Tsacc,Glmp,Sema4a,Slc25a44,Pmf1,Lmna,Ubqln4,Ssr2,Mex3a,Arhgef2,Smg5
15	24997186	25206867	1.70661	NA		3	89311320	89471284	2.44129	Efna3,Efna4,Zbtb7b,Gm15417,Lenep,Cks1b,Pygo2,Pmvk,Dcst1,Adam15,Dcst2,Shc1,Flad1,Pbxip1
15	26038078	26534323	1.7797	Gm41279,Marchf11		3	98860885	98876592	1.64388	Hao2
15	26673861	26879060	1.76916	Fbxl7		3	109502328	111683115	1.74455	Prmt6,Vav3,Ntng1
15	28620807	28642251	1.52644	NA		3	114077407	115310605	1.70726	Col11a1,Olfm3
15	28642254	29914807	1.67054	Mir3964		3	118637818	118693340	1.61445	Dpyd
15	33177920	33537008	1.65665	1700084J12Rik,Cpq		3	118777723	119320904	1.68604	Dpyd
15	35421751	35562775	1.69825	Vps13b		3	119441237	119645788	1.74691	NA
15	35571952	35898595	1.7644	Mir875,Mir599,Vps13b		3	125101107	126004133	1.71313	Ugt8a,Ndst4
15	40866115	41082000	1.64813	Zfpm2		3	135935127	136641493	1.78164	1700030L20Rik,Bank1
15	41350379	41424333	1.62747	NA		3	140135824	141067587	1.68886	NA
15	41557444	41734539	1.68593	Oxr1		3	141085587	141127613	1.56322	NA
15	42362473	42928062	1.6572	Angpt1		3	141296344	141456319	1.67499	NA
15	42944209	43011938	1.68087	NA		3	141470766	141809440	1.71094	Unc5c
15	43012421	43043745	1.48231	Rspo2		3	143233854	143413746	1.70127	A830019L24Rik
15	43349624	43580869	1.6439	Gm10373,Emc2		3	149548442	149898497	1.74144	NA
15	43583338	43815430	1.63312	NA		3	149898500	149992336	1.64466	NA
15	43824628	44157176	1.65616	Tmem74		3	158184331	158533572	1.69312	Lrrc7
15	44160614	44302769	1.68755	Trhr		4	4806406	4868398	1.68933	NA
15	44384902	44594760	1.64024	Nudcd1,Eny2,Pkhd1l1		4	6882334	6968781	1.66258	Tox
15	44796933	45704399	1.66568	A930017M01Rik,Kcnv1,2310069G16Rik		4	12519853	13647668	1.76093	Triqk
15	46056763	46148611	1.55937	NA		4	20297333	20755341	1.65775	Nkain3
15	46380979	46422382	1.45692	NA		4	23563723	24023666	1.7039	NA
15	46957377	47351981	1.56803	NA		4	25514901	25787334	1.69546	Fut9
15	47406223	48122012	1.59185	Csmd3		4	26569842	27911255	1.69375	4930548K13Rik
15	48127950	48192915	1.48244	Csmd3		4	27911258	27987021	1.58243	NA
15	48192918	49356163	1.63135	Csmd3		4	27987024	28830890	1.73568	Epha7
15	49389199	49623380	1.61828	NA		4	28831928	30350092	1.71896	Gm11917,Epha7
15	49627009	49721334	1.52735	NA		4	30380277	30768735	1.68613	4930556G01Rik
15	49973895	50267617	1.65481	NA		4	30769938	31348081	1.69961	4930556G01Rik
15	50267620	50358108	1.52465	NA		4	35724262	36944651	1.6603	Mir876,Mir873b,Mir873a,Lingo2
15	50358111	50525905	1.70935	NA		4	41623492	41735722	2.42711	Enho,Rpp25l,Dctn3,Dnaic1,Arid3c,Cntfr
15	50727197	50818967	1.50726	Trps1		4	46594406	46633573	2.40236	Coro2a,Tbc1d2
15	50912194	50954389	1.54329	NA		4	63081827	63499530	2.23599	Kif12,Mir455,Orm1,Orm2,Ambp,Orm3,Akna,Whrn,Col27a1,Zfp618
15	50954392	51162529	1.65962	NA		4	64064013	65111179	1.73264	Gm11217
15	51162879	51266102	1.52524	Gm19303		4	65623068	66774769	1.72619	Astn2
15	51267611	51452652	1.63854	Gm19303		4	67984187	68943796	1.64674	Gm12911,Brinp1
15	52093206	53034424	1.74516	Med30,Slc30a8		4	69003766	69699819	1.66032	NA
15	53362014	54190338	1.73878	Mir28c,Samd12		4	70457002	70461012	0.859602	Megf9
15	54191827	54569611	1.67378	Colec10,Tnfrsf11b		4	70461015	70529364	1.69552	Megf9
15	55712887	56674990	1.73297	Has2,Sntb1		4	70990510	71010251	0.973586	NA
15	57209921	57308678	1.6434	Slc22a22		4	71515843	71519288	0.88746	NA
15	60929628	61830522	1.7145	D030024E09Rik		4	72434326	72438341	0.921383	NA
15	62721135	63619319	1.68759	Gm20740		4	72950234	72964453	0.802728	NA
15	64850856	64910883	1.62811	Adcy8		4	74629109	74631194	0.88661	NA
15	65408984	65453868	1.57503	NA		4	75694261	75816483	1.58106	NA
15	65454586	65686360	1.74564	NA		4	75931736	76114804	1.60582	Ptprd
15	67435438	67710736	1.64894	NA		4	76144788	77743878	1.65283	Ptprd
15	69157250	69338009	1.66707	4930504C09Rik		4	77745085	77755980	0.962308	Ptprd
15	69399039	70700418	1.62322	Gm19782		4	82051046	82482127	1.80506	Gm5860,Nfib,Gm11264
15	70701214	70841576	1.56838	NA		4	85561040	86271202	1.75746	Adamtsl1
15	70878095	71219095	1.59337	NA		4	90909954	90911646	0.997999	NA
15	71219098	71506005	1.70601	Fam135b		4	92037523	92040111	0.823652	NA
15	74315197	74510242	2.25427	Gm32168		4	92040114	92622998	1.63852	Izumo3
15	74510702	74592335	2.45442	Adgrb1		4	94562825	94565838	0.976701	Plaa
15	75630846	75760465	2.43966	Mafa,Rhpn1,Top1mt,Zc3h3		4	96431171	97582681	1.7215	Cyp2j6,Cyp2j9,Cyp2j5,E130114P18Rik,Gm12695,Nfia,Cyp2j8
15	75760468	75880637	2.26796	Gsdmd,Zc3h3		4	102114417	102467847	1.75924	Pde4b
15	75973959	76016087	2.6045	Ccdc166,Mapk15,Fam83h,Zfp707,Iqank1		4	106557706	107122605	2.25058	Pars2,Mrpl37,Ttc4,Lexm,Ttc22,Acot11,Fam151a,Cdcp2,Mroh7,Dhcr24,Cyb5rl,Ssbp3
15	76016090	76070793	2.5002	Mir6952,Scrib,Puf60,Iqank1		4	109713056	109957844	1.64265	Faf1
15	76169904	76209119	2.66068	Plec		4	117815205	117953155	2.33421	Ccdc24,Dph2,Atp6v0b,Artn,B4galt2,Ipo13,Slc6a9,St3gal3
15	76209122	76252345	2.44386	Mir1942,Grina,Mir6953,Plec,Parp10		4	118210374	118305159	2.35785	Mir7226,Ptprf
15	76332253	76537222	2.50116	Cyc1,Maf1,Tssk5,Hgh1,Mir6954,Scx,Dgat1,Scrt1,Fbxl6,Sharpin,Gpaa1,Hsf1,Bop1,Mroh1		4	120023999	120258603	2.20693	Edn2,Hivep3
15	76582592	76732624	2.4849	Cpsf1,Vps28,Slc39a4,Cyhr1,Foxh1,Mfsd3,Gpt,Lrrc24,C030006K11Rik,Lrrc14,Kifc2,Adck5,Tonsl,Recql4,Ppp1r16a,Arhgap39		4	128741432	128817002	2.43044	Phc2,Zfp362,A3galt2
15	77969012	78404148	2.23052	Eif3d,Mir7676-1,Mir7676-2,Tst,Pvalb,Ift27,Csf2rb2,Csf2rb,Tex33,Cacng2,Ncf4		4	129976111	130028540	2.46518	Adgrb2
15	78404611	79063666	2.43675	Tst,Il2rb,Sstr3,Cdc42ep1,Lgals2,Mir6955,Pdxp,Lgals1,Mir6956,H1f0,Galr3,Ankrd54,Kctd17,Mpst,Tmprss6,C1qtnf6,Rac2,Cyth4,Gm36738,Mfng,Elfn2,Card10,Gga1,Triobp,Nol12,Gm10865,Gm17753,Sh3bp1,Gcat		4	133007671	133116466	2.428	Ahdc1
15	79099333	79515877	2.44985	Sox10,Slc16a8,Maff,Mir1943,Polr2f,1700088E04Rik,Micall1,Pick1,Baiap2l2,Tmem184b,Kcnj4,Pla2g6,Csnk1e,Gm10863		4	133215840	133273718	2.37434	Cd164l2,Sytl1,Map3k6,Tmem222
15	79914266	80186784	2.37954	Mir7213,Rpl3,Snord83b,Snord43,Cbx7,Pdgfb,Mgat3,Syngr1,Tab1		4	133480073	133623843	2.34933	Nr0b2,Gpn2,Sfn,Kdf1,Trnp1,Nudc,Tent5b,Gpatch3,Zdhhc18
15	80211220	80408820	2.38302	Rps19bp1,Atf4,Mgat3,Mief1,Cacna1i		4	135128376	135192996	2.34344	Runx3
15	81664070	81823420	2.39913	Gm17597,Rangap1,L3mbtl2,Chadl,Tef,Zc3h7b		4	137266630	137307863	2.40534	Wnt4
15	82179888	82225694	2.55322	Mir33,Shisa8,Tnfrsf13c,Srebf2		4	137505253	137580346	2.45596	Mir7018,Ldlrad2,Hspg2
15	82894727	83115578	2.35318	Tbrg3,Mir3080,Gm20324,Nfam1,Serhl,Tcf20		4	137661119	137804824	2.36248	Rap1gapos,Rap1gap,Alpl
15	83460137	84566816	2.33084	Mcat,Tspo,Mir6392,Rtl6,Pacsin2,Ttll12,Bik,Mpped1,Sult4a1,Pnpla5,Pnpla3,Samm50,Parvg,Scube1,Ttll1,Shisal1,Parvb,Efcab6		4	139173905	139379046	2.27021	Gm16287,Pqlc2,Mrto4,Akr7a5,Emc1,Capzb
15	84608187	84865161	2.36136	Gm20556,Arhgap8,Prr5,Phf21b		4	139568053	140987408	2.24749	Mir7020,4933427I22Rik,Mir2139,Klhdc7a,Gm13029,Gm13016,Gm13032,4930515B02Rik,Tas1r2,Aldh4a1,Pax7,Rcc2,Padi6,Padi3,Padi1,Sdhb,Atp13a2,Gm13031,Padi2,Iffo2,Igsf21,Padi4,Arhgef10l
15	85494253	85740398	2.44351	7530416G11Rik,Mirlet7c-2,Mirlet7b,Wnt7b,Lncppara,Ppara,AU022754		4	140987411	141063532	2.47937	Mfap2,Atp13a2,Crocc
15	85776844	86214223	2.37268	Cdpf1,Gm15569,Pkdrej,Ppara,Trmu,Gtse1,Cerk,Ttc38,Gramd4,Celsr1		4	141202698	141473634	2.36181	Cplane2,Hspb7,Srarp,Arhgef19,Gm13056,Clcnka,Epha2,Clcnkb,Fam131c,Zbtb17,Spen,Fbxo42
15	88804691	88870908	2.42806	Creld2,Pim3,Alg12		4	148230990	148287449	2.31703	Disp3
15	89054260	89145944	2.45805	1810021B22Rik,Hdac10,Mapk12,Tubgcp6,Trabd,Selenoo,Panx2,Mapk11,Mov10l1		4	151968758	152038199	2.47294	Thap3,Tas1r1,Zbtb48,Klhl21,Phf13,Dnajc11
15	89145947	89196987	2.58067	Mir7118,Mir6958,Mapk11,Plxnb2,Dennd6b		4	152083262	152149404	2.47377	Tnfrsf25,Espn,Plekhg5
15	89274661	89394430	2.46316	Mir6959,Adm2,Miox,Lmf2,Sco2,Klhdc7b,Odf3b,Ncaph2,Sbf1,Tymp,Ppp6r2,Syce3		4	152149969	152259964	2.27336	Hes2,Espn,Acot7
15	89867622	89932444	1.67359	NA		4	152259967	152401280	2.41033	Gpr153,Rnf207,Rpl22,Acot7,Hes3,Chd5,Kcnab2,Icmt
15	90000776	90183776	1.71861	NA		4	152401283	152566415	2.25391	Nphp4,Kcnab2
15	92003275	92395695	1.78951	Gm26760,Cntn1		4	153958975	154349599	2.34364	Dffb,Lrrc47,Wrap73,Tprgl,Cep104,A430005L14Rik,Trp73,Smim1,Ccdc27,Arhgef16,Prdm16,Megf6
15	92702128	92719141	1.71493	Pdzrn4		4	154835698	154946577	2.36112	Gm13112,Prxl2b,Mmel1,Ttc34,Tnfrsf14
15	97742274	97840152	2.42274	Slc48a1,Rapgef3,Hdac7		4	154948455	154997427	2.54847	Hes5,Plch2,Pank4
15	98587173	98670721	2.4291	Cacnb3,Rnd1,4930415O20Rik,Adcy6,Ddx23		4	155841782	155907429	2.45684	Mxra8,Dvl1,Cptp,Pusl1,Tas1r3,Acap3,Ints11
15	98752007	98836756	2.45813	Wnt10b,Wnt1,Ddn,Arf3,Kmt2d,Prkag1		4	155907432	156084566	2.29078	Gm5801,C1qtnf12,Sdf4,Tnfrsf4,Gm10560,Tnfrsf18,Mir200a,Mir429,Mir200b,Ube2j2,Ttll10,B3galt6,Gm13648
15	98836759	98864832	2.62619	Kmt2d		4	156122410	156255397	2.42297	Rnf223,Agrn,Isg15,Perm1,Plekhn1,Mir7658,Klhl17,9430015G10Rik,AW011738,Samd11,Noc2l
15	99565989	99735803	2.38824	Aqp5,Aqp6,Gpd1,Cox14,Gm16537,Aqp2,Smarcd1,Racgap1,Asic1,Cers5		5	6972167	7168121	1.66699	Zfp804b
15	101000000	101000000	2.47518	Fignl2,Scn8a		5	12143123	12656812	1.67663	Sema3d
16	4590904	4663998	2.46976	Vasn,Glis2,Coro7,Pam16		5	13126074	13518852	1.70147	Sema3a
16	5076812	5264218	2.30356	Nagpa,Mir6364,AU021092,Eef2kmt,Ubn1,Sec14l5,Ppl,Alg1		5	13649574	13718765	1.67439	NA
16	6514143	6958057	1.6917	Rbfox1		5	14577117	14888432	1.70961	Pclo
16	14595989	14629739	1.5234	A630010A05Rik		5	16093942	16652018	1.73727	Hgf,Cacna2d1
16	17791950	17850379	2.43108	Scarf2,B830017H08Rik,Car15,Klhl22,Dgcr2		5	18890623	19130525	1.71382	NA
16	18576840	18637087	2.53854	Tbx1,Gp1bb,Septin5		5	19268474	19456530	1.71423	Magi2
16	20686670	20744215	2.45781	Fam131a,Polr2h,Eif4g1,Thpo,Chrd,Clcn2		5	19508831	19796748	1.63873	Magi2
16	24524462	24945540	1.7841	Morf4l1-ps1,Lpp		5	19797811	20419975	1.74011	Magi2
16	25584509	25713085	1.63883	Trp63		5	24309617	24474147	2.48435	Kcnh2,Atg9b,Cdk5,Asic3,Tmub1,Abcb8,Slc4a2,Fastk,Agap3,Nos3
16	27168291	27377521	1.66409	Ostn,Uts2b		5	25316895	25466898	1.72864	Kmt2c
16	27474193	28437132	1.67536	Gm10823,Fgf12		5	30267494	30565364	2.23854	Selenoi,Drc1,Fam166c,Cib4,Otof
16	31682076	31859035	1.87132	Dlg1		5	30566167	30625293	2.40043	Gm9899,Kcnk3
16	35473848	35562212	3.17041	1600019K03Rik,Pdia5,Sema5b		5	33406613	33674040	2.33333	Nkx1-1,Slbp,Tmem129,Uvssa,Fam53a,Tacc3
16	36244341	36320021	0.870771	Stfa1,Csta2		5	35025968	35662577	2.30595	Adra2c,4930478P22Rik,E130018O15Rik,Rgs12,Dok7,Hgfac,Lrpap1,Acox3,4931431C16Rik,Trmt44,Htra3,Hmx1,Cpz
16	37135783	37432858	1.7103	Stxbp5l		5	35663819	35715014	2.43588	Sh3tc1,Htra3
16	39069327	39575010	1.76163	Gm36742		5	35715017	36104971	2.29031	Sh3tc1,Ablim2,Afap1,Sorcs2
16	39645716	41180140	1.60169	Lsamp		5	36196289	36490018	2.26805	Psapl1,Mir7689,2210406O10Rik,Tada2b,Ccdc96,Grpel1,Sorcs2
16	41310160	41476148	1.61142	Lsamp		5	38140534	38324945	2.25813	Tmem128,Zbtb49,Lyar,Otop1,Drd5,Nsg1
16	41587709	41912049	1.60865	Lsamp		5	42227508	42256331	1.66431	NA
16	41912497	42765240	1.75322	Mir6540,Gap43,4932412D23Rik,Lsamp		5	46471638	46680889	1.69325	NA
16	42881975	43442702	1.69425	Ndufs5-ps,Gm19522,Gm15713,Zbtb20		5	48060325	48272452	1.65681	Mir218-1,Slit2
16	44750670	45060160	1.80457	Cd200r1,Cd200r2,Cd200r3,Cd200r4		5	48757114	49517778	1.67983	Kcnip4
16	46083826	46086395	0.017449	Cd96		5	57180797	57203275	1.51968	NA
16	46982574	47043425	1.542	NA		5	57737371	58140855	1.65442	Pcdh7
16	47126963	47130777	0.065803	NA		5	71426238	71646616	1.69703	Cox7b2,Gabra4
16	47130780	47537017	1.64413	NA		5	71709126	71814528	1.6673	Gabrb1
16	47581658	47967964	1.62465	NA		5	71867013	71990441	1.66669	Gabrb1
16	48927242	48949005	1.46621	Dzip3		5	81017247	82741951	1.70357	1700031L13Rik,Adgrl3
16	49076364	49144318	1.58825	Myh15		5	83887523	83951026	1.62701	NA
16	50849840	51343437	1.69583	NA		5	83951370	85382550	1.71169	Epha5
16	51355519	51723612	1.65578	NA		5	87426017	87607028	1.69954	Mir3969,Sult1b1,Ugt2a1,Ugt2a2,Sult1e1,Sult1d1
16	52276604	52568203	1.68475	Alcam		5	87660092	87676850	1.50011	Csn1s1
16	52609741	53203661	1.65239	4930404A05Rik		5	108644613	108714308	2.38026	Slc26a1,Fgfrl1,Tmem175,Idua,Dgkq
16	53341442	53563021	1.65273	NA		5	110359543	110389145	2.54036	Fbrsl1
16	53609952	54032463	1.64074	NA		5	110646352	110662014	2.44948	Noc4l,Ddx51
16	54033385	54050678	1.47136	NA		5	111389100	111675319	2.37823	C130026L21Rik,Mn1
16	54050681	54425527	1.61866	NA		5	111675322	111932450	2.26961	E130006D01Rik
16	54529183	54814557	1.5852	NA		5	112220197	114587144	2.32838	Srrd,Gm6583,Gm6588,1700034G24Rik,1700095B10Rik,Crybb3,Mir7229,Mir7230,Aym1,Iscu,Tmem119,Alkbh2,Ung,Mir7027,Crybb1,Tpst2,Cryba4,Miat,Asphd2,Hps4,Crybb2,Tmem211,Sgsm1,Wscd2,1700069L16Rik,Ficd,Selplg,Dao,Ssh1,Usp30,Foxn4,Acacb,Kctd10,Ube3b,Myo1h,Mmab,Mvk,Fam222a,Sez6l,Tfip11,Grk3,Myo18b,2900026A02Rik,Svop,Sart3,Cmklr1,Coro1c
16	54984414	55023567	1.57358	NA		5	114587907	114689490	2.49737	Trpv4,Fam222a,Gltp
16	55025469	55766031	1.72854	Mir5118,Zpld1		5	115098440	115235131	2.40925	Rpl37rt,Mlec,Cabp1,Acads,Unc119b,Sppl3
16	55908037	55910543	0.092944	Cep97		5	115430758	115457408	2.56095	Msi1
16	56438127	56439693	0	NA		5	117321905	117398623	2.37558	Rfc5,Wsb2,Vsig10
16	57952058	58172590	1.6907	NA		5	117752899	118578481	2.2885	Nos1,Tesc,Fbxo21,Hrk,2410131K14Rik,Fbxw8,Rnft2,Med13l,Ksr2
16	58944262	59360157	1.63847	Olfr186,Olfr187,Olfr190,Olfr191,Olfr192,Olfr193,Olfr194,Olfr195,Olfr196,Olfr197,Olfr198,Olfr199,Olfr201,Olfr202,Olfr203,Olfr204,Olfr205,Olfr206,Olfr183		5	120446643	120722890	2.41047	Sds,Rita1,Cfap73,Sdsl,Plbd2,Slc8b1,Ddx54,Rasal1,Dtx1,Iqcd,Tpcn1
16	59626612	60654585	1.67282	Arl6,4930547E14Rik,Epha6		5	121814458	121891413	2.50752	Mir7031,Pheta1,Sh2b3,Cux2,Atxn2
16	60973761	61289021	1.63663	NA		5	123127261	123173155	2.52326	Hpd,Rhof,Setd1b
16	61340981	62238755	1.59683	NA		5	124060295	124136060	2.46797	Arl6ip4,Ogfod2,Abcb9,Pitpnm2
16	62239593	62702935	1.68155	NA		5	124136063	124259757	2.29836	Pitpnm2os1,Mphosph9,Pitpnm2
16	63080442	63465534	1.68861	NA		5	124992804	125275497	2.50212	Rflna,Ncor2
16	63526513	63783345	1.56691	Epha3		5	125275500	125556868	2.34532	Ubc,Dhx37,Bri3bp,Aacs,Scarb1,Tmem132b
16	63783348	64203640	1.69488	Epha3		5	129027176	129562369	2.21371	Sfswap,Adgrd1
16	64228092	64441264	1.69574	NA		5	129562372	129606934	2.44936	Sfswap,Mmp17
16	64441717	64497950	1.5883	Csnka2ip		5	133997385	135015936	2.30379	Ncf1,Mir3965,Syna,Mir7228,Cldn13,Cldn4,Cldn3,Abhd11,Abhd11os,Rcc1l,Castor2,Gtf2i,Gtf2ird1,Clip2,Rfc2,Eif4h,Limk1,Mettl27,Wbscr25,Tmem270,Lat2,Eln,Gtf2ird2
16	65576406	65737222	1.67773	NA		5	135017966	135086115	2.44066	Dnajc30,Vps37d,Bud23,Stx1a
16	65823876	66735354	1.65948	1700010K23Rik,Vgll3,Cadm2		5	136214130	136278921	2.41591	Sh2b2,Cux1
16	66736773	66783753	1.47165	Cadm2		5	137731129	137785201	2.4707	Nyap1,Mepce,Ppp1r35,Tsc22d4
16	66784194	66986131	1.61267	Cadm2		5	138742188	139739057	2.32996	Gm5294,Cox19,Cyp2w1,Mir339,Gper1,Uncx,Pdgfa,Dnaaf5,Get4,Sun1,Adap1,Gpr146,3110082I17Rik,C130050O18Rik,Zfand2a,4930500L23Rik,Prkar1b,Fam20c,Micall2
16	66986874	67051864	1.46494	Cadm2		5	139739865	139824920	2.51915	Mir7037,Mafk,Tmem184a,Psmg3,Ints1
16	67052741	68882555	1.59106	Cadm2		5	140424609	140565244	2.36404	Mir7038,Grifin,Eif3b,Chst12
16	69341161	69383184	1.521	NA		5	140565247	140640479	2.53181	Lfng,Ttyh3
16	69463352	69844327	1.58814	4930428D20Rik		5	140640482	140752338	2.39672	Iqce,Brat1,Amz1,Ttyh3
16	69844330	70746423	1.68117	D16Ertd519e,Speer2,Gbe1		5	140850898	140926450	2.39247	Card11
16	71039868	71169990	1.55682	4931420L22Rik		5	144732176	144896469	2.3245	Tmem130,Smurf1,Trrap
16	71185887	72104336	1.66092	4930567J20Rik		6	3193683	4461627	1.79075	Mir653,Mir489,Gngt1,Gng11,Gm8579,Samd9l,Hepacam2,Calcr,Tfpi2,4930528H21Rik,Bet1,Vps50
16	72105196	72148449	1.50741	NA		6	5515350	5571926	1.70743	NA
16	72148452	72596174	1.68884	8030451O07Rik		6	6318354	6841785	1.82146	Sem1,Dlx6os1,Gm20619
16	72794632	72975671	1.76328	Robo1		6	6990376	7274924	1.79332	Sdhaf3
16	73737790	73990765	1.63926	Robo2		6	7295971	7494396	1.76141	NA
16	74007948	74985622	1.64269	Mir691,Robo2		6	7696765	8123430	1.86636	C1galt1,Col28a1
16	74986061	75036506	1.46302	Robo2		6	8124474	8190776	1.75946	Col28a1
16	75037133	75261304	1.61155	Robo2		6	8262056	8745484	1.83561	A430035B10Rik,Glcci1,Ica1,Umad1
16	76383120	77949481	1.77019	Fau,Gm30726,Mir99a,Mirlet7c-1,Mir125b-2,Gm30790,1700041M19Rik,Usp25,Mir99ahg		6	8798607	8881326	1.76226	NA
16	78007425	78234253	1.82076	NA		6	8999735	9490615	1.67913	Nxph1
16	78814178	78819717	0.092203	NA		6	9494715	9571158	1.62342	NA
16	78819720	80013695	1.64851	1700066C05Rik,Chodl,Tmprss15		6	9571161	9749700	1.74703	NA
16	80014473	80092659	1.53007	NA		6	9750204	9808521	1.5369	NA
16	80093204	82275773	1.63326	Ncam2		6	9900173	10047559	1.69618	NA
16	82275776	82323063	1.43109	NA		6	10051245	10391763	1.71296	NA
16	82325017	82817567	1.6173	NA		6	10391766	10532323	1.59526	NA
16	83018087	83688381	1.63597	NA		6	10532326	11648507	1.73832	AA545190
16	83707372	83800952	1.55675	NA		6	11711378	13051603	1.75534	Ndufa4,Gm6578,Phf14,Thsd7a
16	83800955	84531149	1.67636	4930553E22Rik		6	13147431	13261021	1.73023	Vwde
16	85928253	86517280	1.64536	NA		6	13424058	13810516	1.85916	Tmem168,Bmt2
16	86570677	86724977	1.61237	NA		6	13811012	14138944	1.72693	Gpr85,2610001J05Rik,1110019D14Rik
16	88309041	88327634	1.46585	NA		6	14138947	14397626	1.66831	NA
16	88509582	89198128	1.74478	Cldn8,Krtap24-1,2310079G19Rik,Krtap26-1,Krtap27-1,2310061N02Rik,Krtap13-1,Krtap13,2310034C09Rik,2310057N15Rik,Gm20741,Krtap15,Krtap14,Krtap19-2,Krtap19-1,Krtap19-3,Krtap19-4,Krtap19-5,Krtap19-9b,Krtap16-3,Krtap22-2,Gm10229,Krtap6-1,Gm10228,Krtap6-5,Gm9789,4930553J12Rik,1110025L11Rik		6	14397629	15025024	1.77355	Ppp1r3a,Foxp2
17	3586731	4408487	1.75372	4930548J01Rik,Nox3,4930470H14Rik		6	15025027	15365022	1.59682	Foxp2
17	10882398	11258096	1.78916	Prkn		6	15365379	16638040	1.77163	Foxp2,Mdfic
17	16050441	16990648	1.71456	NA		6	16638043	16856415	1.67426	Gm36669,Tfec
17	17227807	17778823	1.80195	LOC102640673,Riok2,Vmn2r90,Lix1,Gm6712,Lnpep		6	18267659	18324372	1.80325	Cftr
17	17931519	17969691	1.70326	NA		6	18335475	18998340	1.7834	Lsm8,Cttnbp2,Ankrd7
17	18253736	18316370	1.49671	Vmn2r94,Vmn2r93		6	19000500	19668772	1.70766	Mir6370,4930524B17Rik
17	18626855	18714071	1.5604	NA		6	19813606	20045920	1.62424	NA
17	19081838	19616353	1.62226	Vmn2r99,Vmn2r101,Vmn2r100		6	20111022	20458055	1.71317	NA
17	19647690	19689976	1.45278	Vmn2r102		6	20459521	20616147	1.63797	NA
17	19689979	19871735	1.56552	Vmn2r103,Vmn2r102		6	20617158	21189685	1.73107	NA
17	20169099	20244081	1.35411	Fpr-rs6,Vmn2r105		6	21253702	21711698	1.6544	Kcnd2
17	20244084	20364427	1.55538	Vmn2r106,Vmn2r107		6	21869816	21935985	1.77122	NA
17	20410612	20613272	1.5611	Vmn1r224,Vmn1r225,Vmn2r109,Vmn2r108,Vmn2r110		6	22958970	23030025	1.67294	Ptprz1
17	20615270	20935235	1.64525	Fpr-rs3,Vmn1r226,Vmn1r227,Vmn1r228,Vmn1r229,Vmn1r230,Vmn1r231,Vmn1r232		6	23264713	24072412	1.82982	Rnf148,Rnf133,Tas2r118,Cadps2
17	21283467	22015925	1.79357	Vmn1r236,Vmn1r237,Zfp51,Zfp54,Zfp677,Zfp948,9330136K24Rik,Zfp52,Zfp229,Zfp983,Gm10509,Zfp760,Zfp820,Zfp942,Zfp943,Zfp995,Zfp53		6	24072415	24189235	1.66141	Slc13a1
17	24447560	24710382	2.48669	Bricd5,Pgp,Rab26,Rab26os,Nthl1,Syngr3,Gfer,Noxo1,Mlst8,Caskin1,E4f1,Tsc2,Pkd1,Npw,Zfp598,Tbl3,Traf7,Slc9a3r2		6	24190151	24487388	1.80939	Iqub
17	25371781	25397427	2.63477	Tpsg1,Cacna1h		6	24719732	24923909	1.74404	Spam1,Hyal6,Hyal4,Hyal5
17	25397430	25487877	2.46878	Tekt4,Cacna1h		6	24968829	26135008	1.73287	Gpr37,Pot1a,Gm20756
17	25487880	25669021	2.35582	Gm33727,Cerox1,Sox8,Sstr5,Lmf1		6	26137050	26242365	1.63721	NA
17	25816333	25880118	2.62093	Stub1,Rhbdl1,Mir3082,Wdr24,Jmjd8,Rhot2,Mcrip2,Mettl26,Wfikkn1,Wdr90,Fbxl16		6	26242368	26364333	1.75499	NA
17	26439890	26653171	2.30941	Dusp1,Neurl1b,Ergic1		6	26367240	26496573	1.69891	NA
17	27086631	27129765	2.60968	Mir7677,Itpr3,Uqcc2		6	26527123	26895712	1.70512	NA
17	27324793	27419521	3.47956	Mir7216,Mir7218,Mir7217		6	26895715	26933000	1.57386	NA
17	27419524	27771799	2.44971	AI413582,Rps10,Grm4,Nudt3,Hmga1,Hmga1b,Spdef,Pacsin1,Ilrun		6	26933003	27729923	1.71368	Grm8
17	27972163	28319455	2.42615	Tcp11,1810013A23Rik,Fance,Scube3,Ppard,Def6,Anks1,Mir5098,Zfp523		6	27731477	27962065	1.68198	Mir592,Grm8
17	29062431	30021753	2.33023	Pim1,Mir7667,Trp53cor1,Rab44,Mtch1,Pi16,BC004004,Ppil1,Fgd2,Tmem217,Tbc1d22bos,Tbc1d22b,Cmtr1,Ccdc167,Cdkn1a,Cpne5,Zfand3,Gm28043,Rnf8,Mdga1		6	28217626	28247527	1.73945	Zfp800
17	30892850	30934640	2.37971	Glp1r		6	28580126	28788711	1.82595	Snd1
17	31799966	31801304	1.10419	NA		6	29768949	29889534	1.89961	Ahcyl2
17	31801789	31940402	2.37923	Sik1		6	32828899	33016698	1.83841	Chchd3
17	33304388	33350222	1.66742	Zfp81,Zfp955b		6	33298363	33402376	1.79842	Exoc4
17	34019356	34072367	2.60927	Mir219a-1,H2-Ke6,Ring1,Mir219c,Rxrb,Col11a2,Slc39a7		6	33409974	33946041	1.81911	Exoc4
17	34565193	35171040	2.44495	Pbx2,Ager,Gpsm3,Agpat1,Egfl8,Prrt1,Fkbpl,Cyp21a1,Dxo,Mir6971,Mir6970,Mir6972,Cfb,Nelfe,Zbtb12,Ehmt2,Slc44a4,Neu1,1110038B12Rik,Hspa1b,Snord52,Hspa1l,Hspa1a,Lsm2,D17H6S56E-5,Vwa7,Sapcd1,Clic1,Mpig6b,G6bos,Ly6g6c,Ly6g6d,Ly6g6f,Csnk2b,Gpank1,Ly6g5b,Apom,Aif1,Notch4,Ppt2,Atf6b,Tnxb,Stk19,Skiv2l,C4a,Ddah2,Ly6g5c,Vars,Msh5,Ly6g6e,Abhd16a,Bag6,Prrc2a,D17H6S53E,C2,C4b,Rnf5		6	35026389	35132820	1.87453	Cnot4
17	37453936	37822003	1.65177	Olfr109,H2-M2,Olfr110,Olfr111,Olfr113,Olfr114,Olfr115,Olfr116,Olfr117,Olfr118,Olfr120,Olfr121,Olfr122,Olfr123,Olfr124,Olfr112,Olfr119		6	35502939	35731735	1.81776	Mtpn
17	39151059	39318679	1.60533	NA		6	35746489	36151625	1.77629	NA
17	39843142	39848169	129.488	Rn45s		6	36158303	36703568	1.77476	Mir490,9330158H04Rik,Chrm2
17	40188826	40870811	1.60751	Pgk2,Esp8,Esp6,Esp5,Crisp1,Gm44501,Esp4,Esp1,Crisp2,Rhag,Crisp3,Esp3		6	36736697	36991600	1.85718	Ptn,Dgki
17	41133591	41278779	1.64375	NA		6	39978406	40399214	1.87403	Agk,Tmem178b
17	41282005	42582595	1.6497	Ptchd4,Opn5		6	40451169	40796527	1.7847	Ssbp1,Tas2r108,Tas2r137,Olfr461,Olfr460,Tas2r138,Wee2,Prss37,Clec5a,Mgam
17	44758862	45014223	1.78554	4930564C03Rik,Runx2,Supt3		6	40832013	41185246	1.77346	Moxd2,Prss58,1810009J06Rik,Gm2663,2210010C04Rik,1700074P13Rik
17	45593269	46163482	2.31925	Slc29a1,Mymx,1600014C23Rik,4930542M03Rik,Mad2l1bp,Gtpbp2,Mrpl14,Tmem63b,Capn11,Vegfa,Mrps18a,F630040K05Rik,Rsph9		6	41185249	41596507	1.84207	Try5,Try10,Prss3,Gm5771,Gm10334,Prss1,Prss2,Try4
17	46425414	46729872	2.41586	Crip3,Mir6976,Mrpl2,Rrp36,Mea1,Pex6,Dnph1,Ttbk1,Slc22a7,Ptk7,Srf,Klc4,Klhdc3,Ppp2r5d,Gnmt,Cul9,Cul7		6	41645754	42091212	1.7426	Llcfc1,Olfr459,Pip,Sval1,Sval3,Trpv5,Kel,Sval2,Sva
17	47685443	47939881	2.39664	Tomm6,Tomm6os,Frs3os,Frs3,Pgc,Gm20517,Usp49,Prickle4,Tfeb,Mdfi,Foxp4		6	42133376	42243658	1.83466	Tas2r139,Tas2r144
17	50531661	50602513	1.79083	Plcl2		6	42386554	42532940	1.81142	Tas2r143,Tas2r135,Olfr458,Olfr457,Olfr456,Tas2r126
17	50827563	51135775	1.67776	Tbc1d5		6	42712596	42974144	1.77675	Olfr453,Olfr452,Olfr450,Olfr449,Olfr448,Olfr447,Olfr446,Olfr444,Olfr38
17	52088049	52237713	1.65036	Gm19585		6	43018053	43256981	1.75229	Olfr441,Olfr237,Olfr437,Olfr13,Olfr435,Olfr434,Olfr47,1700024N05Rik
17	52609920	52975225	1.67715	Kcnh8		6	43404760	43472867	1.69046	9430018G01Rik,Tpk1
17	54179650	54417245	1.65268	1700025K24Rik,Slc5a7		6	43472870	43523247	1.58812	9430018G01Rik,Tpk1
17	55073870	55630292	1.69908	St6gal2,Vmn2r118		6	43985813	44530823	1.64528	NA
17	56096212	56147730	2.59016	Plin4,Lrg1,Sema6b,Plin5,Hdgfl2		6	44606838	47094881	1.68802	Cntnap2
17	56147733	56393964	2.43031	Mir7b,A230051N06Rik,Ticam1,Tnfaip8l1,Dpp9,Mydgf,Uhrf1,Arrdc5,Plin3,Fem1a,Kdm4b		6	47471833	47506372	1.77606	Cul1
17	56394942	56489469	2.6356	Mir6977,Ptprs,Kdm4b		6	50140244	50195776	1.79283	Mpp6
17	56489472	56749216	2.41129	Znrf4,Gm20219,Rpl36,Micos13,Vmac,Safb,Safb2,Ranbp3,Ndufa11,Fut4-ps1,Catsperd,Lonp1		6	52547340	52766417	1.8554	Tax1bp1,Hibadh
17	56750662	56777458	2.72915	Dus3l,Rfx2,Prr22,Nrtn		6	55502726	55838656	1.87932	Neurod6,Gm3279,Itprid1
17	56779118	56942780	2.39035	Rfx2,Acsbg2,Mllt1,Acsbg3		6	55838659	56281294	1.76142	Ppp1r17,Pde1c,Itprid1
17	56970464	57088752	2.3709	Alkbh7,Clpp,Gtf2f1,Khsrp,Slc25a41,Dennd1c,Pspn,Acer1,Slc25a23,Crb3,Tubb4a		6	56322040	56555092	1.79975	Pde1c
17	57358764	57719923	1.7419	Adgre1,Vmn2r120		6	57106705	58142746	1.80095	Vmn1r10,Vmn1r11,Vmn1r12,Vmn1r13,Vmn1r14,Vmn1r15,Vmn1r16,Vmn1r17,Vmn1r18,Vmn1r19,Vmn1r20,Vmn1r21,Vmn1r22,Vmn1r23,Vmn1r24,Vmn1r25,Vmn1r26,Ppm1k,Herc6,Pyurf,Lancl2,Vopp1
17	57731713	57811227	1.65457	Cntnap5c		6	58884193	59192119	1.80568	Nap1l5,Herc3,Fam13a
17	57812915	58024912	1.56655	Cntnap5c		6	59220696	59673609	1.76296	Gprin3
17	58133476	58717013	1.67999	Cntnap5c		6	59698739	59822477	1.68599	NA
17	59054085	59783778	1.61328	NA		6	59925824	60026367	1.60758	NA
17	59783781	59823030	1.51635	NA		6	60217639	60499011	1.70729	A530053G22Rik
17	59824726	60330104	1.61478	NA		6	60601982	60948458	1.74804	Mmrn1,Snca
17	60330610	60386493	1.47837	NA		6	60948877	60985086	1.6377	Mmrn1
17	60399349	61472542	1.63666	NA		6	60985742	61317121	1.78001	A730020E08Rik,Mmrn1,Ccser1
17	61482086	61609301	1.62571	NA		6	61317124	61485515	1.63559	Ccser1
17	61639364	61892449	1.65341	NA		6	61528215	62366960	1.57091	Ccser1
17	61982231	62294145	1.61305	NA		6	62366963	63265416	1.69914	Grid2,Ccser1
17	69595792	69738118	1.71403	NA		6	63265782	64140504	1.56904	Grid2
17	69985825	70410295	1.71652	Dlgap1		6	64140507	64613092	1.68761	Grid2
17	75986110	77756679	1.60816	NA		6	64613472	65375109	1.82653	Atoh1,Smarcad1,Hpgds,Grid2
17	77847600	77905714	1.6544	NA		6	65412894	65756373	1.74663	Tnip3,Ndnf,Qrfprl
17	78038424	78068501	1.63301	NA		6	65757081	66146442	1.79318	4930544G11Rik,Prdm5
17	81434526	81504951	1.6383	Slc8a1		6	66146855	66440807	1.72539	Gm31520
17	81507990	81635504	1.67088	Slc8a1		6	67382758	67492071	1.72335	Il23r
17	81839973	82780055	1.6529	NA		6	67726494	70198265	1.71298	Rprl1
17	89101884	89788080	1.66893	Gm4719,4933400B14Rik,Fshr		6	73555132	73751841	1.68774	Gm31747
17	89797716	90269135	1.62715	Nrxn1		6	73754626	75316000	1.65704	NA
17	90286105	90450941	1.61481	Nrxn1		6	75492973	77272476	1.66123	Lrrtm1,Ctnna2
17	90481368	91080368	1.61614	Gm20491,4930480K15Rik,Nrxn1		6	77274055	77396852	1.4989	6330415B21Rik,Ctnna2
17	91116820	91463303	1.61144	NA		6	77397449	77422420	1.34429	Ctnna2
17	91590800	91802097	1.54044	NA		6	77422423	77456752	1.47216	Ctnna2
17	91895846	92315300	1.62901	NA		6	77457638	77600477	1.55581	Ctnna2
17	92327642	92984577	1.6111	NA		6	77600480	78124565	1.65976	Ctnna2
17	93045745	93258762	1.61368	Adcyap1		6	78127328	78585850	1.69507	Reg3d,Reg3b,Reg2,Reg1,Reg3g,Reg3a
17	93310992	93563987	1.60093	NA		6	78585853	78900944	1.59544	NA
17	93565882	93927119	1.57642	NA		6	78901768	79180399	1.68775	Gm20362
18	14794125	14906605	1.75734	Taf4b		6	79180402	79208795	1.21623	NA
18	16095366	16128563	1.55852	NA		6	79208798	80848818	1.64591	Gm20594,Lrrtm4
18	16353665	16587999	1.73247	NA		6	80850221	81477626	1.68901	NA
18	16879955	17302912	1.66572	4921533I20Rik,1700001G01Rik		6	81480082	81734780	1.75689	NA
18	17655100	17855554	1.55654	NA		6	84601177	84830308	1.82898	Exoc6b
18	17855557	18116146	1.66445	NA		6	84832475	84914451	1.64694	Exoc6b
18	18116149	18212985	1.52228	NA		6	84914454	85058924	1.73645	Exoc6b
18	18671320	18710405	1.47685	NA		6	89865917	90301848	1.81899	Vmn1r43,Vmn1r44,Vmn1r46,Vmn1r47,Vmn1r48,Vmn1r49,Vmn1r50,Vmn1r52,V1ra8,Vmn1r53,Vmn1r54,BC048671,Vmn1r45,Vmn1r51
18	19457411	19774034	1.61193	NA		6	92436007	94084418	1.86802	9530026P05Rik,Prickle2,Adamts9,Magi1
18	19774037	20536795	1.72372	Dsc3,Dsc1,Dsg1c,Dsg1b,Dsg3,Dsg4,Dsc2,Dsg1a		6	95064623	96041286	1.84776	Kbtbd8os,Kbtbd8,AY512915,Suclg2
18	21799167	22959043	1.71389	Nol4,Asxl3,Ccdc178		6	96041289	96585953	1.70571	1700123L14Rik,Tafa1
18	25231219	25471701	1.71692	AW554918		6	96630056	96990492	1.74241	Tafa4,Tafa1
18	25847404	26711620	1.63833	NA		6	97748299	98065596	1.90186	Mitf
18	26715121	26804275	1.63158	NA		6	98065955	98614568	1.75025	Gm765
18	26852818	27847610	1.6105	NA		6	98614571	98760546	1.85924	NA
18	27848112	27873452	1.47579	NA		6	98765741	98917597	1.8965	NA
18	27873455	27961735	1.62196	NA		6	101397627	101652987	1.81318	NA
18	27974712	28675264	1.63078	4930474G06Rik		6	101652990	101776287	1.67829	Gm9871
18	28712777	30260508	1.63074	Gm33948,4930527G23Rik,4930474G06Rik,4930578E11Rik		6	101776290	101788928	3.24391	Gm9871
18	30678817	30989720	1.64467	Rit2		6	101788931	102269575	1.70952	Gm9871,4930587E11Rik,Cntn3
18	30989723	31027215	1.50527	Rit2		6	102269578	102327869	1.56725	4930587E11Rik,Cntn3
18	31027218	31589659	1.7051	Syt4,Rit2,Slc25a46		6	102329806	102557780	1.70947	4930587E11Rik,Cntn3
18	39889325	39941644	1.60552	NA		6	102587710	103520989	1.69519	Mir6373,Chl1
18	40794111	41131995	1.61882	NA		6	104035800	105003706	1.59877	Cntn6
18	41132579	41183980	1.4911	NA		6	105004860	105115968	1.67777	NA
18	41259751	41723504	1.6815	NA		6	105126865	105266451	1.69586	NA
18	43210526	43269621	1.72116	Stk32a		6	105272758	106414227	1.61771	Gm19757,Gm15631,Cntn4
18	43763535	44029857	1.66269	Scgb3a2,Spink14,Spink5,Gm94		6	106415159	106668540	1.697	Cntn4
18	44071071	44101327	1.58713	Spink6		6	106671201	106748138	1.64478	Il5ra,Cntn4
18	44129570	44212291	1.69079	Gm10267,Spink11,Spinkl		6	106808234	106865523	1.64668	NA
18	45349784	45549219	1.65324	Kcnn2		6	106870278	107068555	1.7283	NA
18	45723927	45818547	1.64186	A330093E20Rik		6	107068558	107500876	1.65347	NA
18	47867061	48020939	1.63469	G630055G22Rik		6	107500879	107825657	1.72705	Lrrn1
18	48080352	48548433	1.6424	G630055G22Rik		6	108909317	109298939	1.75828	NA
18	48548436	48687587	1.53593	NA		6	109298942	109875422	1.61397	NA
18	48687590	49357711	1.66316	NA		6	109876575	109897284	1.42754	NA
18	49840592	49971693	1.67178	Dmxl1		6	109960696	110199103	1.58975	NA
18	50286245	51239309	1.67675	Pudp,Prr16		6	110255623	111013220	1.59184	Grm7
18	51239312	52312493	1.61791	Mir28a,Prr16		6	111077527	111326985	1.5994	Grm7
18	55512650	55664417	1.72452	NA		6	111381349	112187318	1.7012	Grm7
18	55925014	56329376	1.82985	NA		6	113081642	113146218	1.79212	Setd5
18	59187394	60015066	1.6438	Mir6355,Chsy3		6	119922589	119962111	1.79406	Rad52,Wnk1
18	60549353	60840074	2.33546	Rps14,Mir5107,Cd74,Rbm22,Synpo,Myoz3,G630071F17Rik,Ndst1,Dctn4,Tcof1		6	119962114	120018444	1.67859	Wnk1
18	60903324	61084137	2.34575	Mir6982,Mir7220,Arsi,Camk2a,Cdx1,Slc6a7,Pdgfrb		6	121717558	122237353	1.72072	Mug1,Gm10319,Mug-ps1,Mug2
18	69954644	70478471	1.77765	Dynap,Ccdc68,Stard6,4930503L19Rik,Rab27b		6	122981467	123826467	1.72029	Clec4b1,Clec4a4,Clec4a2,Clec4b2,Vmn2r19,Clec4n,Clec4e,Clec4d,Vmn2r20,Vmn2r21,Vmn2r22,Vmn2r25,Vmn2r24,Vmn2r23
18	70654286	71311864	1.66921	Dcc		6	123827342	123859426	1.53847	Vmn2r25
18	71311867	71345937	1.51298	Dcc		6	123859931	124219867	1.6889	Vmn2r26,Vmn2r27
18	71346391	72067158	1.6114	Dcc		6	125893191	126008009	1.85886	Ano2
18	72070491	72381981	1.56251	Dcc		6	126192569	126407540	1.80278	Gm10415
18	72383984	72570240	1.57586	NA		6	129018997	129739364	1.73429	Clec2f,Clec2e,Clec2d,Clec2m,1700101I11Rik,Gabarapl1,Klrc3,Klrc2,Klrc1,Mir680-1,Klri2,Klrb1f,Klrb1-ps1,Clec12a,Cd69,Clec9a,Clec1a,Clec7a,Clec12b,Clec1b,Klrk1,Klrd1,Tmem52b,Klre1,Klri1,2310001H17Rik,Olr1
18	72601305	72852630	1.54661	NA		6	131191567	131354036	1.75723	Magohb,Klra2,Styk1
18	72853086	73067084	1.71352	NA		6	131616811	131873934	1.7098	Tas2r130,Tas2r107,Tas2r104,Tas2r105,Tas2r114,Tas2r106
18	75479856	75706384	2.27744	Gm10532,Ctif		6	131874336	132098516	1.62706	NA
18	79199574	79213489	1.56351	NA		6	132101520	132746826	1.68163	Prb1,Prpmp5,Gm8882,Prh1,Prp2,A630073D07Rik,Tas2r120,Tas2r121,Tas2r122,Tas2r115,Gm4736
18	79430718	79816279	1.7008	NA		6	132747525	132789500	1.49031	Tas2r124,Tas2r102,Tas2r136
18	80031008	80739050	2.26852	LOC105246506,Txnl4a,Adnp2,Rbfa,Slc66a2,Hsbp1l1,Ctdp1,Gm2176,Nfatc1,Kcng2,Pard6g,Atp9b		6	132789503	133114485	1.71555	Tas2r117,Tas2r116,Tas2r123,Tas2r110,Tas2r113,Tas2r125,Tas2r129,Tas2r131,Tas2r109,Tas2r103,Tas2r140,Smim10l1
18	85384926	86023666	1.65325	NA		6	133114488	133182213	1.55869	NA
18	86061152	86548646	1.62265	Neto1		6	133286737	133484593	1.6083	5530400C23Rik
18	86720186	86896569	1.56701	NA		6	133525436	133713575	1.64879	Gm5885
18	86896572	87599494	1.63199	NA		6	133753227	133797337	1.62582	Gm5886
18	87599497	87637208	1.43748	NA		6	134626693	134630056	1.12897	Mansc1
18	87638159	88039099	1.6069	NA		6	135669496	136095808	1.84973	Grin2b,4930425L21Rik
18	88039102	88104990	1.46931	NA		6	136096273	136098047	0.867342	Grin2b
18	88107267	88470853	1.65022	NA		6	137854541	138076296	1.87806	Slc15a5
18	88527576	89174122	1.70649	Mir6359,Socs6,Rttn		6	138195448	140030237	1.7202	4922502N22Rik,A830011K09Rik,Gm30332,B230110G15Rik,Igbp1b,Rergl,Plcz1,Pik3c2g,Lmo3
18	89174125	89692811	1.62049	Cd226,Dok6		6	140741616	141982693	1.78498	Gm10400,Slco1b2,Slco1a1,Gm6614,Pde3a,Slco1a4,Slco1c1
18	89693658	89723564	1.45557	Dok6		6	141984485	142013144	1.65195	Gm6614
19	4092189	4230484	2.49947	Cdk2ap2,Aip,Cabp4,Ptprcap,Coro1b,Carns1,Tbc1d10c,Rad9a,Clcf1,Rps6kb2,Gpr152,Tmem134,Pitpnm1,Gm45928,Ppp1ca		6	142015445	142228674	1.75023	Slco1a6
19	4269290	4311665	2.48503	Grk2,Ankrd13d		6	144952061	144954832	1.10942	NA
19	5342799	5645157	2.40026	Cst6,Banf1,Eif1ad,Sart1,D330050I16Rik,4930481A15Rik,AI837181,Fibp,Ctsw,Efemp2,Mus81,Cfl1,1700020D05Rik,Rnaseh2c,Kat5,Rela,Catsper1,Ccdc85b,Drap1,Fosl1,Tsga10ip,Ap5b1,Ovol1,Snx32		6	148462117	148928958	1.84656	Gm6313,4930528G23Rik,Caprin2,Ipo8,Sinhcaf
19	5645160	5770025	2.58184	Rela,Mir6987,Kcnk7,Fam89b,Znrd2,Sipa1,Map3k11,Ehbp1l1,Ltbp3,Pcnx3,Scyl1		6	149375335	149586124	1.7726	Gm21814,Bicd1
19	6223820	6425290	2.4976	Ppp2r5b,Gpha2,Mir192,Mir194-2,Mir6989,Map4k2,Rasgrp2,Majin,Atg2a,Men1,Sf1,Cdc42bpg,Pygm,Nrxn2,Ehd1		7	10513446	10625953	1.60099	Vmn1r68,Vmn1r69
19	6484901	6559391	2.48247	Slc22a12,Nrxn2		7	15964379	16002714	2.53299	Ehd2,Bicra
19	6670684	6857496	2.52066	Mir5046,Rps6ka4,Ccdc88b		7	18987660	19105929	2.48625	Nanos2,Mypop,Mir3100,Dmwd,Six5,Rsph6a,Foxa3,Sympk,Dmpk,Gm4969,Irf2bp1
19	6920346	6987210	2.59218	Catsperz,Gpr137,Ppp1r14b,Fkbp2,Vegfb,Kcnk4,Esrra,Plcb3,LOC114841036,Bad		7	19106300	19365798	2.36441	Snrpd2,Qpctl,Gipr,Mir330,Ppm1n,Rtn2,Fosb,Cd3eap,Gm4969,Eml2,Gm38499,Gpr4,Opa3,Ercc1,Ppp1r13l,Vasp,Fbxo46
19	6987912	7280783	2.4183	Dnajc4,Trpt1,Otub1,Cox8a,Naa40,Fermt3,Nudt22,Stip1,Flrt1,Mark2,Rcor2,Macrod1		7	19367032	19476360	2.49865	Mir343,A930016O22Rik,Ercc2,Ppp1r13l,Ckm,Mark4,Exoc3l2,Klc3
19	7778548	7827302	1.65737	Slc22a26		7	19508948	19538648	2.6056	Nkpd1,Trappc6a,Ppp1r37
19	10183797	10284239	2.43535	Fen1,Mir6993,Tmem258,Fads1,Dagla,Myrf		7	19539415	19820300	2.39694	Gemin7,Apoc2,Apoc4,Apoc1,Apoe,Bcl3,Clasrp,Relb,Ppp1r37,Zfp296,Tomm40,Gm44805,Nectin2,Bcam,Cblc,Clptm1
19	10384047	10477419	2.43081	Lrrc10b,Ppp1r32,Syt7		7	24853080	25393813	2.43573	Lypd4,Cd79a,Rabac1,Mir7046,Mir7047,Zfp574,Mir6537,D930028M14Rik,9130221H12Rik,Mir7048,Zfp526,Cic,Prr19,Cnfn,Lipe,Rps19,Dmrtc2,Erfl,Atp1a3,Arhgef1,Pou2f2,Erf,Gsk3a,Dedd2,Megf8,Tmem145,4732471J01Rik,Grik5,Pafah1b3
19	11276902	11659309	1.74149	Ms4a5,Ms4a6c,Ms4a6b,Ms4a7,Ms4a4a,Ms4a4b,Ms4a4c,Gm8369,Ms4a2,Ms4a3,Ms4a4d,Ms4a6d,Oosp2,4930526L06Rik		7	26416755	26428488	1.57114	NA
19	12514921	13081974	1.75846	A330040F15Rik,Olfr1442,Cntf,Olfr1444,Olfr1446,Olfr1445,Olfr1447,Gm5512,Olfr1448,Olfr1449,Olfr1450,Olfr1451,Olfr1453,Olfr1454,Gm4952,Olfr1443,Glyat,Lpxn,Zfp91,Gm44505,Keg1,Fam111a		7	28066835	28443036	2.37671	Fbl,Eid2,Selenov,AF357399,Rps16,Med29,9530053A07Rik,Fcgbp,Dll3,Eid2b,Supt5,Samd4b,Plekhg2,Zfp36,Paf1,Dyrk1b,Gmfg,Timm50
19	13083037	13653784	1.61861	Olfr1457,Olfr1459,Olfr1461,Olfr1462,Olfr1463,Olfr1465,Olfr1466,Olfr1467,Olfr1469,Olfr1471,Olfr1472,Olfr1475,Olfr1474,Olfr1477,Olfr1480,Olfr1484,Olfr1487,Olfr1489		7	28443039	28469746	2.57261	Lrfn1,Mir466f-2,Gmfg
19	13653787	15054389	1.79075	Olfr1490,Olfr1491,Olfr1494,Olfr1495,Olfr1496,Olfr1499,Olfr1501,Olfr1502,Olfr1504,Olfr1505,Rnu6,Olfr1497,Olfr1500,Tle4,Gm8630		7	28532666	28579338	2.38165	Nccrp1,Mir7049,Sycn,Pak4
19	15054392	15147910	1.61624	NA		7	30443571	30600962	2.39989	Kirrel2,Nphs1os,Arhgap33os,Hspb6,Gm38670,Psenen,U2af1l4,Igflr1,Mir3569,Zbtb32,Nphs1,Arhgap33,Prodh2,Aplp1,Kmt2b,Lin37,Proser3
19	15147913	15603195	1.75029	NA		7	35113263	35219229	2.42869	Cebpa,Slc7a10,Lrp3
19	16610528	16864073	1.77975	Gna14,Vps13a		7	38183093	38201043	14.8751	1600014C10Rik
19	17597409	18564329	1.73038	Pcsk5		7	44430462	44690782	2.44127	Josd2,Mir7052,Emc10,5430431A17Rik,Mir7053,Nr1h2,2310016G11Rik,Aspdh,Spib,Pold1,Lrrc4b,Mybpc2,Fam71e1,Kcnc3,Myh14,Napsa
19	19220679	19741217	1.64436	NA		7	44983355	45096678	2.51658	Prmt1,Bcl2l12,Irf3,Mir7054,Rras,Fcgrt,Nosip,Prr12,Prrg2,Gm15545,Scaf1,Rcn3
19	19741220	19806286	1.48445	NA		7	45359522	45474792	2.41616	Lin7b,Kcna7,Lhb,Ftl1,Mtag2,Ntf5,Snrnp70,Bax,Ruvbl2,Gys1,Ppfia3,Dhdh
19	19807041	20961726	1.69662	1500015L24Rik,Anxa1,C730002L08Rik,E030003E18Rik,Aldh1a1,Tmc1,Aldh1a7		7	45674541	45725679	2.45685	Ntn5,Car11,Dbp,Rpl18,Spaca4,Sphk2,Sec1,Fam83e
19	21880533	22877144	1.80448	Mir204,Trpm3		7	45782588	45835993	2.57864	Gm5897,Kcnj14,Grwd1,Grin2d,Cyth2,Lmtk3
19	25981534	26008681	1.55888	NA		7	45836545	46316067	2.31258	Emp3,Kcnj11,Grin2d,Syngr4,Tmem143,Ccdc114,Nomo1,Ush1c,Kdelr1,Abcc6,Otog,Abcc8
19	26008684	26391233	1.74413	NA		7	46367268	46419563	2.37541	Gm45923,Myod1,Kcnc1
19	30571737	31622348	1.66872	Gm6642,Cstf2t,8430431K14Rik,Prkg1		7	52390407	52472546	1.62209	NA
19	33140164	33367465	1.77839	Mir3970,Rnls		7	52472887	52503971	1.51599	NA
19	33459469	34024720	1.66463	Lipo4,Gm8978,Lipo3,Lipo1,Lipo2,Lipf,Lipk		7	53897212	55392928	1.68246	Luzp2
19	34930321	35848264	1.70634	Mir1950,Kif20b,A830019P07Rik		7	59234059	59319716	1.52676	Ube3a,Snhg14
19	39399782	39453843	1.58412	Cyp2c38,Cyp2c39		7	59620890	59991810	1.64487	Snord116l1,Snord116l2,Gm26504,Snord64,Snurf,Snrpn,Ipw,Snhg14
19	41832350	42456715	2.24583	Frat1,Frat2,Pgam1,4933411K16Rik,Morn4,Avpi1,Marveld1,Sfrp5,Golga7b,Mir3085,Exosc1,Rrp12,Ankrd2,Hoga1,Mms19,Ubtd1,Zfyve27,Pi4k2a,Crtac1,Zdhhc16		7	61856763	62056432	1.728	Mir344,Mir344-2,Mir344g,A330076H08Rik,Mir344f,A230057D06Rik
19	43020097	43302626	1.75334	Hpse2		7	62171991	62315001	1.67917	NA
19	44986545	45051340	2.44263	Mrpl43,Twnk,Sfxn3,Lzts2,Pdzd7,Sema4g		7	69114171	70034925	1.7696	4930402F11Rik
19	45530065	45602945	2.39216	Poll,Dpcd,Btrc,Fbxw4		7	76413704	77361069	1.71538	Agbl1
19	47215826	47446924	2.34276	Mir6995,Neurl1a,Sh3pxd2a		7	77363657	77860440	1.68612	NA
19	48529705	50217597	1.70959	Sorcs3,Sorcs1		7	80356433	80407534	2.50024	Man2a2,Furin,Fes
19	50218032	50285432	1.60852	Sorcs1		7	86981862	87436097	1.67236	Tyr,Nox4,Vmn2r79
19	50286132	50709111	1.75545	Sorcs1		7	87436100	87490626	1.59003	Tyr
19	50709114	52566839	1.64606	Ins1		7	87491073	88274688	1.72219	Tyr,Grm5
19	56856356	57041892	2.26924	Tdrd1,Afap1l2,Ablim1,Vwa2		7	88709882	88811187	1.64201	NA
2	7173402	7203017	1.68314	Celf2		7	90488945	91312728	1.7348	Dlg2
2	7204569	7656034	1.7525	Celf2		7	91312731	92172918	1.68338	4930567K12Rik,Dlg2
2	7663958	7728238	1.52305	NA		7	93306042	93806448	1.70702	NA
2	7729549	8050776	1.69629	NA		7	94047299	94357525	1.63904	NA
2	8050779	8088605	1.56483	NA		7	94426283	95814130	1.71982	NA
2	8089043	8289277	1.69894	NA		7	98049861	98209125	2.31018	Omp,Gm16938,B3gnt6,Myo7a,Capn5
2	8290829	8348099	1.51414	NA		7	98211595	98304764	1.80781	Acer3
2	8415559	8734297	1.67702	NA		7	98425873	98497417	2.29964	Gucy2d,Lrrc32
2	8734300	8985439	1.58423	NA		7	99321849	99476628	2.35763	Map6,Klhl35,Gdpd5,Serpinh1
2	8985442	9500024	1.68936	1700061F12Rik		7	108314734	108371344	1.60525	Olfr492,Olfr491,Olfr493,Olfr494
2	10580312	11092196	1.78051	Sfmbt2		7	109090333	109096553	1.05859	NA
2	12226319	12281035	1.66082	Itga8		7	114431570	114541049	1.67562	Pde3b
2	12358138	13163123	1.74356	Mindy3,C1ql3,Pter,Rsu1		7	115529480	116103242	1.83042	Sox6os,1700003G18Rik,1110004F10Rik,Sox6
2	13293365	14426340	1.82716	Mir511,Vim,Trdmt1,Stam,Stamos,Hacd1,Tmem236,Cubn,Slc39a12,Mrc1,St8sia6		7	125540313	125677163	2.24254	Il21r,Gtf3c1,Il4ra
2	14426343	16552907	1.71157	Gm13315,Nsun6,Slc39a12,Cacnb2,Arl5b,Plxdc2,Malrd1		7	139846209	140084155	2.29271	Utf1,Mir7686,Mir202,Spef1l,Mir7062,Msx3,Zfp511,Caly,Kndc1,Tubgcp2,Adam8,Adgra1
2	16593823	17077210	1.6925	4930515L03Rik,Plxdc2		7	141187405	141364602	2.38767	Hras,Rassf7,Mir210,Sct,Irf7,Cdhr5,Lrrc56,Lmntd2,Phrf1,Deaf1,Tmem80,B230206H07Rik,Eps8l2,Drd4
2	17160996	17512391	1.73507	Nebl		7	141422122	141514112	2.48614	Slc25a22,Snora52,Rplp2,Cd151,Polr2l,Gm10575,Cracr2b,Pidd1,Tspan4,Chid1,Pnpla2,Cend1
2	19741117	19891359	1.71756	NA		7	142426960	142681851	2.34986	Syt8,Mrpl23,Mir675,H19,Mir483,Igf2os,Ins2,Tnni2,Tnnt3,Lsp1,Prr33,Nctc1,Igf2
2	19977741	20121708	1.68532	NA		7	142888374	143050527	2.23294	Th,Ascl2,R74862,Tspan32
2	21378571	21907628	1.72273	Gpr158		7	143050530	143203325	2.36585	Tssc4,R74862,Cd81,Trpm5,Kcnq1
2	22635758	22738178	1.76195	Mir3967,Gad2		7	143375301	143508415	2.42935	Cdkn1c,Phlda2,Slc22a18,Kcnq1
2	23312746	23561194	1.65988	Spopl,Nxph2		7	143688302	143875022	2.32356	Mrgprg,Mrgpre,Osbpl5,Nadsyn1,Dhcr7,Acte1
2	23623252	23658615	1.52742	NA		7	144158213	144479866	2.22621	Ppfia1,Shank2,Cttn
2	23721690	23743490	1.53824	NA		7	144574595	145340602	2.26826	Fadd,Fgf3,Fgf4,Smim38,Mrgprf,Mrgprd,LTO1,Ccnd1,Fgf15,Tpcn2,Ano1
2	25166018	25424972	2.43646	Tor4a,Nelfb,Stpg3,Tubb4b,Fam166a,Cysrt1,Rnf208,Rnf224,Tmem203,Ssna1,Tmem210,Lrrc26,Dpp7,Sapcd2,Entpd2,Npdc1,Fut7,Ndor1,Slc34a3,Nrarp,Tprn,Anapc2,AA543186,Uap1l1,Man1b1,Grin1os,Grin1		8	5002221	5066975	1.66297	NA
2	25424975	25467982	2.5954	Fut7,Mir3087,Clic3,Ptgds,Paxx,Abca2		8	5109582	5287764	1.72326	NA
2	25812748	25928348	2.3751	Lcn9,Sohlh1,Glt6d1,Kcnt1,Camsap1		8	5297057	5855643	1.74241	NA
2	26316336	26398654	2.49871	Dnlz,Card9,Entr1,Inpp5e,Snapc4,Pmpca,Gpsm1		8	6062226	6322451	1.71725	NA
2	26490586	26662779	2.39249	Gm35978,Mir126b,Mir126a,Agpat2,Dipk1b,Snhg7,Snora43,Snora17,Egfl7,Notch1		8	6325184	7390030	1.7219	NA
2	27164803	27673567	2.31955	Mir7578,Dbh,Sardh,Brd3,Brd3os,Wdr5,Vav2		8	7390566	7425852	1.57515	NA
2	27673570	27782045	2.47156	Rxra		8	7425855	8213434	1.749	NA
2	28505253	28617326	2.39415	Gbgt1,Gfi1b,Cel,Ralgds,Gtf3c5		8	15482063	16019287	1.88247	Csmd1
2	30343095	30412112	2.45525	Sh3glb2,Miga2,Dolpp1,Nup188,Crat		8	16019290	18214041	1.72557	Mir3106,Csmd1
2	31209311	31499309	2.42739	Ncs1,Ass1,Gm5424,Gpr107,Hmcn2		8	18214044	18560300	1.87076	NA
2	31780345	31896284	2.41878	Qrfp,Abl1,Fibcd1,Lamc3		8	18954991	19319401	1.83099	Defb40,Defb38,Defb12,Defb34,Spag11b,Spag11a,Defb4,Defb14,Defa-ps12,Defb6,Defb5,Defb46,Defb3,Defa-ps13,Defb37,Defb39
2	32200575	32225206	2.58419	Prrc2b		8	27755661	28414449	1.73628	Gm8096
2	32225662	32260546	2.3929	Prrc2b,Uck1,Pomt1		8	28414452	28962960	1.81582	Unc5d
2	32295513	32428085	2.41242	Gm23363,Mir199b,Lcn2,1110008P14Rik,Ptges2,Dnm1,Golga2,Slc25a25,Ciz1		8	28971567	29168466	1.70241	Unc5d
2	33539837	33784528	2.38739	C130021I20Rik,Lmx1b,Mvb12b		8	29225780	30447640	1.70713	NA
2	34213345	34340824	1.70759	Pbx3		8	30454941	30593842	1.70456	4933433F19Rik
2	35578574	35749754	2.37348	Dab2ip		8	30594989	30980425	1.85714	NA
2	36250810	37163715	1.73273	Olfr338,Mir684-1,Olfr340,Olfr341,Olfr342,Olfr345,Olfr346,Olfr347,Olfr348,Olfr50,Olfr3,Olfr351,Olfr350,Olfr352,Olfr353,Olfr354,Olfr355,Olfr356,Olfr357,Olfr358,Olfr360,Olfr361,Olfr362,Ptgs1,Olfr339,Olfr344		8	31282737	31666816	1.79574	7420700N18Rik
2	37456613	37685807	1.75492	Gpr21,Strbp,Rabgap1		8	31672029	31713621	1.73861	NA
2	39476706	39869421	1.69684	NA		8	31792931	31968893	1.79353	Nrg1
2	39869424	40023867	1.59736	NA		8	31970945	32480852	1.79873	Gm8179,Nrg1
2	40030783	41195696	1.58053	Lrp1b		8	32481229	32825209	1.70106	NA
2	41238943	41691798	1.54362	Lrp1b		8	32899971	33126703	1.86014	Gm3985
2	41699607	42307356	1.49949	Lrp1b		8	34885521	34948773	1.87957	Tnks
2	42309490	42615790	1.50606	Mir6336,Lrp1b		8	36625508	37092336	1.8158	G630064G18Rik,AI429214,Dlc1
2	42616448	42973055	1.61801	Lrp1b		8	37105091	37324329	1.73286	NA
2	42975198	43149740	1.596	NA		8	37329096	37492850	1.77733	NA
2	43153470	44263240	1.66565	Arhgap15os,Kynu,Arhgap15		8	37492853	37818277	1.69372	Sgcz
2	44654415	44943946	1.70024	Gtdc1		8	37823334	37892306	1.7502	Sgcz
2	45128232	45410433	1.71099	NA		8	37892309	38038975	1.62496	Sgcz
2	45418312	45987734	1.70105	1700019E08Rik		8	38039628	38123774	1.74482	Sgcz
2	45987737	46057756	1.55915	NA		8	38123777	38648862	1.61311	Mir383,Sgcz
2	46058740	46764558	1.65348	NA		8	38648865	38850468	1.73242	Sgcz
2	46765114	46889237	1.52285	NA		8	38856812	38943673	1.64988	NA
2	46889920	47558181	1.60017	NA		8	39028899	39566660	1.77555	Gm6213,Tusc3
2	47590479	49242499	1.68761	Orc4,Acvr2a,Mbd5		8	39566663	39655247	1.63751	Msr1
2	53130620	53186466	1.57834	Prpf40a,Fmnl2		8	39656716	40048100	1.7569	NA
2	53630206	53810150	1.69758	NA		8	40051692	40278860	1.72925	NA
2	53811804	55504340	1.65685	Rprm,Kcnj3,Galnt13		8	41530181	41677864	1.81353	NA
2	55505392	55527964	1.46786	Kcnj3		8	41677867	42748030	1.69955	2810404M03Rik
2	55527967	55684738	1.58566	Kcnj3		8	42748379	42782255	1.53342	NA
2	55817537	55841370	1.40573	NA		8	42782258	44399223	1.75902	Adam26b,Adam26a,Adam34l,Triml2,Triml1,Zfp42,Adam34,Gm5347
2	56069616	56581544	1.59772	NA		8	44399226	44927284	1.83307	NA
2	57475110	58165225	1.69511	Gm13546,Ermn,Galnt5,Cytip		8	48867188	51692033	1.70694	Gm2516
2	60968918	61266606	1.76777	Gm13582		8	51692036	51787636	1.59941	NA
2	62101051	62317883	1.60939	Slc4a10		8	51788461	51790310	0	NA
2	62715776	62920047	1.57481	Kcnh7		8	51790724	52268538	1.67032	NA
2	62922866	63174565	1.5579	Kcnh7		8	52269759	52736872	1.68892	1190028D05Rik
2	66261287	66405703	1.67373	Scn1a		8	52785262	54504907	1.6884	Aga,Vegfc,Neil3
2	66468683	67052729	1.64976	Scn7a,Scn9a,Gm13629		8	54534544	54792568	1.79797	Asb5,Spata4,Gpm6a,Wdr17
2	67062792	67518998	1.68308	Gm1322,Xirp2		8	54792571	54880752	1.60066	Gpm6a
2	67578703	67808044	1.59697	Mir7224,Mir6335		8	54940849	55082921	1.6269	Gpm6a
2	67808047	67826756	1.425	NA		8	55641634	56495430	1.70349	Adam29,Hpgd,4930518J21Rik,Glra3
2	68604725	68769645	1.73537	4933409G03Rik,4932414N04Rik		8	56624428	57311748	1.75786	Hand2os1
2	78260219	78704368	1.70672	Gm14461		8	57824104	58139635	1.82398	Galntl6
2	79693411	80082422	1.75916	Ppp1r1c,Pde1a		8	58142461	58910074	1.6724	Gm15881,Galntl6
2	80845096	80956188	1.69225	NA		8	58941699	59055664	1.66283	NA
2	81301804	82055611	1.63262	Zfp804a		8	59055667	59423663	1.76318	NA
2	82056464	82275591	1.54512	Zfp804a		8	59423666	59574158	1.63144	NA
2	82277349	82554658	1.66326	A130030D18Rik		8	61017080	61210296	1.85176	Nek1
2	82554944	82700261	1.5193	NA		8	61649044	61661812	1.68502	Palld
2	82700264	82903487	1.65032	NA		8	61769625	62021845	1.83676	Ddx60,Palld
2	83002915	83314376	1.66101	Fsip2		8	62022856	62768348	1.69727	Anxa10,Ddx60
2	85427394	87332432	1.63439	Olfr994,Olfr995,Olfr996,Olfr998,Olfr1000,Olfr1002,Olfr154,Olfr1006,Olfr1008,Olfr1009,Olfr1012,Olfr1014,Olfr1015,Olfr1016,Olfr1018,Olfr1019,Olfr1020,Olfr1022,Olfr1023,Olfr1024,Olfr1026,Olfr1028,Olfr1029,Olfr1031,Olfr1032,Olfr1034,Olfr1036,Olfr1037,Olfr1038-ps,Olfr1040,Olfr1039,Olfr1043,Olfr1042,Olfr1044,Olfr52,Olfr1045,Olfr1046,Olfr1047,Olfr1048,Olfr1049,Olfr1051,Olfr1052,Olfr1053,Olfr1054,Olfr105…		8	62768351	62971181	1.80751	Spock3
2	87343869	88539246	1.64217	Olfr1120,Olfr1121,Olfr1122,Olfr1123,Olfr1124,Pramel6,Olfr153,Olfr1128,Olfr1129,Olfr1130,Olfr1132,Olfr1131,Olfr1133,Olfr1134,Olfr1135,Olfr1136,Olfr1137,Olfr1138,Olfr1140,Olfr1141,Olfr152,Olfr1145,Olfr1143,Olfr1148,Olfr1151,Olfr1152,Olfr1153,Olfr1154,Olfr1155,Olfr74,Olfr1158,Olfr1160,Olfr1161,Olfr73,Olfr1162,Olfr1163,Olfr1164,Olfr1166,Olfr1167,Olfr1168,Olfr1170,Olfr1173,Olfr1176,Olfr1179,Olfr1180,O…		8	62972055	63441334	1.66841	Spock3
2	88539249	88571262	1.44582	Olfr1188		8	63441706	64549303	1.75692	Mir710,Sgo2b,Tll1
2	88622813	89080736	1.60966	Olfr1195,Olfr1193,Olfr1196,Olfr1197,Olfr1198,Olfr1199,Olfr1200,Olfr1201,Olfr1205,Olfr1204,Olfr1206,Olfr1208,Olfr1209,Olfr1211,Olfr1212,Olfr1213,Olfr1214,Olfr1215,Olfr1216,Olfr1217,Olfr1218,Olfr1219,Olfr1202		8	65107466	65692738	1.77501	Smim31,Marchf1
2	89115556	89564792	1.63184	Olfr1222,Olfr1225,Olfr1226,Olfr1228,Olfr1229,Olfr1231,Olfr1230,Olfr1234,Olfr1238,Olfr1239,Olfr1241,Olfr1242,Olfr1243,Olfr1223,Olfr1232,Olfr1233,Olfr1240		8	65718358	66445440	1.70148	Marchf1
2	89986734	90307759	1.71993	Olfr1261,Olfr1262,Olfr1264,Olfr1263,Olfr1265,Olfr140,Olfr1269,Olfr32,Olfr1270,Olfr1565,Olfr1506,Olfr142,Olfr1271,Olfr1272,Olfr1273-ps		8	66446518	67059406	1.82675	Tktl2,Tma16,Npy5r,Npy1r,Naf1,Marchf1
2	91915507	91981359	2.51316	Chrm4,Mir6999,Mdk,Dgkz,Ambra1		8	67059409	67167792	1.73969	NA
2	93411980	93648170	2.28631	Mir7001,Cd82,Gm13807,Alx4,Gm10804		8	67194381	67249844	1.68692	NA
2	93648173	93649693	0.069709	Alx4		8	67433148	69066885	1.86007	Nat1,Nat3,1700125H03Rik,Lpl,Nat2,Psd3,Sh2d4a,Ints10,Slc18a1,Csgalnact1
2	94977631	95731324	1.65725	NA		8	70952028	70954225	0.0966626	NA
2	95731865	96085440	1.57662	NA		8	70965897	70967487	0.0551194	NA
2	96214060	96807566	1.59802	Lrrc4c		8	72018779	72024133	0.0205665	NA
2	96812614	97315522	1.56777	Lrrc4c		8	72119626	72123207	0.143675	NA
2	97315525	97361244	1.41241	Lrrc4c		8	72123210	72455580	2.22542	Hsh2d,Cib3,Klf2,Rab8a,Tpm4,Ap1m1,1700030K09Rik,Calr3,Eps15l1,Fam32a
2	97497288	97628757	1.49298	Lrrc4c		8	73382762	73589253	1.80768	NA
2	97629193	97847169	1.6147	Lrrc4c		8	73589256	73602698	1.6053	NA
2	97877119	98553438	1.6278	NA		8	73645721	73996800	1.75001	NA
2	98730064	100000000	1.60886	NA		8	73996803	74030307	0.00496712	NA
2	100000000	101000000	1.63492	NA		8	74030310	74136582	1.66205	NA
2	101000000	101000000	0.002676	NA		8	74136585	74181924	1.78991	NA
2	101000000	101000000	1.76669	NA		8	74181927	74426493	1.67628	NA
2	101000000	101000000	0.094764	NA		8	74428616	74432197	0	NA
2	106000000	106000000	1.73692	Dnajc24,Elp4,Immp1l		8	74432200	74463810	1.63898	NA
2	106000000	106000000	1.77934	Dnajc24		8	74908639	74910952	0.0953373	NA
2	107000000	107000000	1.7602	Fshb,Kcna4		8	75033036	75206639	2.1102	Hmox1,Tom1,Mcm5
2	107000000	108000000	1.65005	NA		8	75650911	75684534	1.62242	Iqcm
2	108000000	109000000	1.65706	NA		8	75684537	76891495	1.74403	Gm10649,Iqcm
2	109000000	110000000	1.65014	Mettl15,Kif18a		8	76909869	77132494	1.80742	Nr3c2
2	111000000	112000000	1.64093	Olfr1276,Olfr1277,Olfr1278,Olfr1279,Olfr1280,Olfr1282,Olfr1283,Olfr1284,Olfr1285,Olfr1286,Olfr1287,Olfr1289,Olfr1288,Muc15,A26c3,Olfr1275,Olfr1281,Olfr1290,Slc5a12,Ano3		8	79005190	79222899	2.09258	1700011L22Rik,Zfp827
2	114000000	115000000	1.72438	Dph6		8	79752155	80514584	1.87646	Anapc10,Hhip,Gypa
2	115000000	115000000	1.58105	NA		8	81135832	81141441	0.121043	NA
2	115000000	115000000	1.66645	NA		8	81257396	82457139	1.72216	Il15,Inpp4b
2	115000000	116000000	1.68713	3110099E03Rik,4930528P14Rik		8	82459713	82740637	1.77042	NA
2	116000000	117000000	1.70204	G630016G05Rik		8	83062081	83064214	0.0063891	Rnf150
2	117000000	117000000	1.58525	NA		8	83486143	83501840	0	NA
2	119000000	119000000	2.38051	Inafm2,Ccdc9b,Phgr1,Pak6,Plcb2,Ankrd63		8	84277719	84541139	2.14279	Cacna1a
2	120000000	120000000	2.38444	Pla2g4b,Mapkbp1,Jmjd7,Gm28042,Ehd4,Sptbn5		8	85620909	85685347	1.80517	Neto2
2	123000000	123000000	1.66096	NA		8	85720637	85821608	1.78353	Itfg1
2	123000000	124000000	1.63412	NA		8	87453930	87640257	2.15764	Cbln1,Gm2694,1700096P03Rik,4933402J07Rik
2	124000000	124000000	1.57407	NA		8	87640260	87829648	2.27367	1700096P03Rik,Zfp423
2	124000000	124000000	1.6273	NA		8	88503648	88505757	0.100846	NA
2	127000000	128000000	2.25912	Adra2b,Fahd2a,Astl,Dusp2,Kcnip3,Gpat2,Prom2		8	88506346	88680482	2.27385	Snx20,Nkd1,Nod2
2	134000000	134000000	1.67483	NA		8	89118837	89123913	0.0850314	NA
2	134000000	135000000	1.76126	Hao1,Tmx4		8	90163021	90166781	0.961831	NA
2	135000000	136000000	1.75276	9630028H03Rik,4930545L23Rik,Plcb1		8	91762257	91924051	2.1652	Irx3
2	136000000	136000000	1.73291	Pak7		8	92338476	92462889	2.19802	Irx5,Crnde
2	136000000	136000000	1.58322	Pak7		8	94320809	94567796	2.22256	Mir138-2,9330175E14Rik,Mir7072,Slc12a3,Herpud1,Cpne2,Nlrc5
2	136000000	137000000	1.7782	Ankef1,Snap25,Pak7		8	94657059	94820029	2.17629	Arl2bp,Ccl17,Ccl22,Pllp,Cx3cl1,Ciapin1,Rspry1
2	137000000	138000000	1.63616	NA		8	96090260	96430825	1.83733	NA
2	138000000	138000000	1.51325	NA		8	96430828	97223914	1.695	NA
2	138000000	138000000	1.65785	NA		8	97224941	97294521	1.7675	NA
2	138000000	138000000	1.68699	NA		8	97294524	97360341	1.63454	NA
2	138000000	138000000	1.61546	NA		8	97360722	97607373	1.74725	NA
2	139000000	140000000	1.68828	Mir1952,Sptlc3		8	97607988	98310475	1.66389	NA
2	140000000	140000000	1.73433	Tasp1		8	98311478	99098671	1.67608	Gm15679,Cdh8
2	140000000	141000000	1.70167	Flrt3,Macrod2		8	99100093	99361971	1.59841	Cdh8
2	141000000	142000000	1.61299	Macrod2		8	99422226	99620150	1.69699	A330008L17Rik
2	142000000	143000000	1.73951	Macrod2		8	99623358	99653608	1.67864	A330008L17Rik
2	147000000	148000000	1.77661	A530006G24Rik		8	99730667	101385070	1.6901	A330008L17Rik
2	149000000	149000000	1.5183	NA		8	101387988	101535354	1.60316	NA
2	149000000	149000000	1.62444	Cst10		8	101558457	101631218	1.6216	NA
2	154000000	154000000	2.26844	Sun5,Efcab8,Bpifb6,Bpifb4,Bpifb3,Bpifb2		8	101632764	101691207	1.58596	NA
2	157000000	157000000	2.35768	Gm14169,4930405A21Rik,Myl9,Dlgap4		8	101691766	102659920	1.70166	Cdh11
2	157000000	157000000	2.48455	Src		8	102663371	102775442	1.75308	Cdh11
2	162000000	162000000	1.62523	Ptprt		8	102789925	102852411	1.68623	NA
2	163000000	163000000	2.28794	2900093K20Rik,2310001K24Rik,Fitm2,Jph2,Oser1,R3hdml,Gdap1l1,Tox2		8	102868974	102998307	1.82687	NA
2	165000000	165000000	2.53383	Zfp335,Pcif1		8	102998310	103208289	1.70473	NA
2	165000000	166000000	2.37739	Zfp663,Trp53rka,Cd40,1700025C18Rik,Elmo2,Zfp334,Ocstamp,Slc2a10,Slc35c2,Slc13a3,Cdh22		8	103208292	103275825	1.81906	NA
2	167000000	167000000	2.45315	Gm29679,Prex1		8	103275828	103286818	1.66802	NA
2	167000000	167000000	2.31577	Trp53rkb,Prex1,Arfgef2		8	103716537	103746745	1.76821	NA
2	167000000	168000000	2.433	Spata2,A530013C23Rik,Slc9a8,Ube2v1,Snai1,Cebpb,Tmem189,Rnf114		8	103995123	104445138	2.16495	Cmtm2b,Cmtm3,Cdh5,Gm29682,Cklf,Tk2,Cmtm2a,Cmtm1,Cmtm4,Dync1li2,Bean1
2	168000000	168000000	2.30995	Ptpn1		8	105462033	105639692	2.25167	Tppp3,Hsd11b2,Agrp,Mir1966,Lrrc36,Zdhhc1,Atp6v0d1,Ripor1,Gm5914,Ctcf
2	173000000	173000000	2.38002	Bmp7		8	105725095	105929980	2.21141	Cenpt,Thap11,Nrn1l,Gfod2,Tsnaxip1,Edc4,Nutf2,Ranbp10,Pskh1
2	173000000	173000000	2.46735	Rbm38,Rae1		8	107313324	107381283	1.83444	Mir5098,Nfat5
2	178000000	178000000	2.24821	Phactr3		8	107545001	107660534	2.18833	Mir140,Psmd7,Wwp2
2	178000000	178000000	1.64144	Sycp2		8	107728517	107802003	1.86865	NA
2	180000000	180000000	2.25077	4921531C22Rik,Cdh4,Taf4		8	109023315	109313966	1.90054	D030068K23Rik,4922502B01Rik
2	180000000	180000000	2.4688	Psma7,Hrh3,Mtg2,Lsm14b,Ss18l1		8	110867228	111088764	2.24582	Mir3473d,Exosc6,Clec18a,Cog4,St3gal2,Ddx19a,Aars,Fcsk,Ddx19b
2	180000000	180000000	2.54717	Mir7005,Adrm1,Osbpl2,Lama5		8	112050525	113148431	1.84019	Gm26994,Gm10280,Cntnap4
2	180000000	181000000	2.30874	Gata5,Mir133a-2,Mir1a-1,Rbbp8nl,Gata5os,Mir1a-1hg,Slco4a1,B230312C02Rik,Ntsr1		8	113148434	113224007	1.65283	NA
2	181000000	181000000	2.3295	Gm51272,Mir124a-3,Birc7,Eef1a2,Ythdf1,Arfgap1,Nkain4,Kcnq2,Chrna4,Col20a1		8	116877990	117621763	2.19381	1700030J22Rik,Gcsh,Mir7077,Mir7078,Cenpn,Atmin,Bco1,Cmc2,Pkd1l2,Gan,Plcg2,Cmip
3	3447180	3672687	1.60183	Hnf4g		8	118706437	118810042	1.87158	Cdh13
3	4247298	4382835	1.58768	NA		8	119321685	120660703	2.33299	Hsbp1,Adad2,Kcng4,Mir7687,Emc8,Osgin1,Necab2,Slc38a8,Dnaaf1,Taf1c,Hsdl1,Atp2c2,Meak7,Klhl36,Cotl1,Crispld2,6430548M08Rik,Fam92b,Zdhhc7,A330074K22Rik,1700016A09Rik,Gse1,Gm27021,1190005I06Rik,Mlycd,Usp10,Wfdc1,Mbtps1,Cdh13,Gins2
3	4382838	4650060	1.69742	NA		8	120660706	121066502	2.2451	Emc8,Cox4i1,Gm27021,Irf8,Fendrr
3	4745007	6091151	1.67296	Gm17308,1110015O18Rik,2700069I18Rik,Pex2,Zfhx4		8	121151356	121531154	2.27503	1700018B08Rik
3	6091154	6123124	1.51718	NA		8	123026567	123220099	2.29865	Snord68,Mir7079,Rpl13,Mir7080,Sult5a1,Spata33,2810013P06Rik,Dpep1,Cpne7,Spg7,Chmp1a,Ankrd11
3	6173946	7049514	1.6801	1700008P02Rik		8	123425425	123435659	1.25378	NA
3	7571223	7602874	1.55912	Il7		8	123467681	123475937	1.03855	NA
3	8054326	8120240	1.55751	NA		8	123657092	124763699	2.21641	Rhou,6030466F02Rik,Acta1,Mir1967,Ccsap,Rab4a,Nup133,Abcb10,Taf5l,Urb2,Agt,Capn9,Cog2,Arv1,Ttc13,Fam89a,Galnt2,2310022B05Rik,Pgbd5
3	10902084	12059943	1.65746	Gm10745		8	124765094	124766578	1.09338	NA
3	12096778	12854181	1.62946	NA		8	124766951	124953329	2.25595	Sprtn,2810004N23Rik,Trim67,Exoc8,Gnpat,Egln1
3	12882623	13861468	1.61225	4930539N22Rik,Ralyl		8	125091345	125530485	2.16037	Disc1,Sipa1l2
3	13908928	14211339	1.61619	Ralyl		8	125578243	125733987	2.13719	Map10,4930567H12Rik
3	17037264	17097453	1.59285	NA		8	125776843	126532679	2.12648	A730098A19Rik,Coa6,Map3k21,Kcnk1,Tarbp1,Slc35f3,Pcnx2
3	17101312	17783676	1.68135	NA		8	126620897	127097518	2.12851	A630001O12Rik,Gm29688,Rbm34,Tomm20,Pard3
3	17800508	17946499	1.67605	NA		8	128785956	129005610	1.75001	Ccdc7a
3	18081663	19093512	1.75834	4930433B08Rik,Cyp7b1		8	129036573	129039713	1.04369	Ccdc7a
3	20221017	20393298	1.64322	Mir7007,Cpb1,Cpa3,Agtr1b		8	129039716	129300569	1.89009	Ccdc7a,2610044O15Rik8,Gm32856,Ccdc7b
3	22989208	23165744	1.58423	NA		9	4416726	4812909	1.6743	Gria4
3	23603839	25137006	1.59241	Naaladl2		9	9632119	9883090	1.69962	Cntn5
3	25304773	25393865	1.58189	NA		9	9957120	10146410	1.68898	Cntn5
3	25394384	25749537	1.69442	Nlgn1		9	10214046	11046913	1.69728	Cntn5
3	25750999	26094664	1.57423	Nlgn1		9	11334149	11393576	1.61803	NA
3	26169050	26301231	1.57008	Nlgn1		9	11393579	12300358	1.72594	NA
3	29157661	29855898	1.72925	Mir551b,Mir21b,Egfem1		9	12930725	12986492	1.66114	NA
3	30055627	30477618	1.85711	Mecom		9	15980081	16229004	1.73379	Fat3
3	33372706	33779156	1.78743	NA		9	16230407	16438340	1.74293	Fat3
3	37878828	37879858	1.01325	NA		9	16514995	16844134	1.75959	NA
3	38606217	38607275	0.95871	NA		9	17108439	17378892	1.65482	NA
3	39019580	40443577	1.79067	NA		9	17383992	17674370	1.72172	NA
3	42334926	42365546	1.49526	NA		9	18508168	18746106	1.69891	NA
3	42365549	42678700	1.63362	NA		9	32314900	32365771	2.21308	Kcnj5
3	42741700	44612407	1.62157	NA		9	33459568	33887715	1.71286	NA
3	44686470	45213988	1.64158	NA		9	36166757	36376046	1.69816	Gm3867
3	45397272	48500347	1.63999	Pabpc4l,Mir6379,Gm7977,1700027H10Rik,Pcdh10		9	44229446	44404892	2.35803	Ccdc153,Pdzd3,Dpagt1,Hmbs,Mir7085,Trappc4,Nlrx1,Abcg4,Slc37a4,Vps11,C2cd2l,H2ax,Hyou1,Cbl,Hinfp
3	48624129	48816628	1.6151	NA		9	44492087	44516323	2.51659	Bcl9l,Cxcr5
3	49360646	49725363	1.73933	NA		9	44675822	44744801	2.37519	Treh,Arcn1,Phldb1
3	49760475	50143299	1.77566	NA		9	54139427	54145119	0.977402	NA
3	50144145	50275396	1.68913	NA		9	56860210	56899598	2.41556	Cspg4
3	50275399	50836476	1.79057	Slc7a11		9	59211748	59214251	1.03211	NA
3	56557662	56717648	1.66728	NA		9	59381085	59471386	1.82982	Arih1
3	56718407	57236199	1.7683	NA		9	59757835	59938611	1.77599	Myo9a
3	59405169	59720168	1.69688	NA		9	70347910	70349059	1.06915	Myo1e
3	59811127	59935161	1.5857	Gm16527,Aadacl2fm3,Aadacl2fm1		9	71849721	72086889	1.77309	Tcf12
3	60150048	60482214	1.66088	Mbnl1		9	72284131	72366645	1.75056	Zfp280d
3	60626504	60663526	1.56088	Mbnl1		9	75718827	76047441	1.8279	Hmgcll1,Bmp5
3	61050110	61696183	1.74014	Rap2b		9	76101475	76367084	1.78932	Gfral,Hcrtr2,Hmgcll1
3	61736575	62328155	1.70092	NA		9	76367494	76423687	1.59094	NA
3	62588008	62945977	1.68414	Gpr149		9	78866235	79181572	1.7642	NA
3	63324669	63367394	1.59504	Mme		9	80638436	80658170	1.49502	NA
3	63367397	63457685	1.70891	Gm34240,Mme		9	80727792	81034893	1.6678	NA
3	70032942	71213489	1.67333	Gm6634		9	81035719	81037132	0.868207	NA
3	71828905	73899440	1.63088	Sis,Slitrk3,Bche,4930509J09Rik,Gm20754		9	81672378	81849069	1.63419	NA
3	73910873	74226818	1.65071	Gm20356		9	82858726	82956173	1.64652	Phip
3	74783319	75360566	1.60655	Serpini2,Zbbx,Wdr49		9	84307962	84998563	1.7346	4930554C24Rik
3	76095156	77168937	1.60746	Fstl5		9	84998566	85055816	1.58007	NA
3	77182686	78139929	1.63559	NA		9	85056393	85299567	1.7236	NA
3	78140555	78169738	1.53349	NA		9	90564641	90618785	1.65068	NA
3	78171124	78882962	1.69804	NA		9	90618788	90995388	1.78243	NA
3	80405481	80793830	1.65402	Gria2		9	90995391	91064751	1.65457	NA
3	81083360	81140208	1.53731	Pdgfc		9	91505618	91804949	1.77388	NA
3	81140211	81470199	1.68634	Pdgfc		9	91864230	92226996	1.73786	Plscr5
3	83454833	83456213	0.032905	NA		9	92660826	93453497	1.71786	4933400C23Rik,1700034K08Rik
3	86243906	86521551	1.72535	Lrba		9	93453500	93566085	1.62053	NA
3	86557174	86628558	1.65996	Lrba		9	93566088	94279605	1.72672	NA
3	87975352	88651848	2.35564	Nes,Hapln2,Naxe,Ttc24,1700113A16Rik,Mir3093,Mir9-1,Gm25641,Tmem79,Paqr6,Bglap3,Bglap,Bglap2,Mir7011,Mir1905,Rab25,Lamtor2,Gpatch4,Bcan,Mef2d,Iqgap3,Rhbg,Cct3,Tsacc,Glmp,Sema4a,Slc25a44,Pmf1,Lmna,Ubqln4,Ssr2,Mex3a,Arhgef2,Smg5		9	94279608	94344515	1.66187	NA
3	89312146	89440581	2.51447	Efna3,Efna4,Zbtb7b,Gm15417,Lenep,Cks1b,Pygo2,Dcst1,Adam15,Dcst2,Shc1,Flad1,Pbxip1		9	95864156	96016893	1.76756	Xrn1,Atr
3	91013010	92427702	1.71159	4930529C04Rik,S100a7l2,Lor,Prr9,Lelp1,Sprr2a1,Sprr2a2,Sprr2a3,Sprr2b,Sprr2e,Sprr2f,Sprr2h,Sprr2g,Sprr2j-ps,Sprr2i,Pglyrp3,Sprr2d		9	100646222	100976557	1.77656	Stag1
3	94998627	95031789	2.416	Mir7013,Zfp687,Pi4kb		9	107381815	107504690	2.30813	Cacna2d2
3	99517630	99696726	1.73938	NA		9	108045993	108127869	2.46715	Gmppb,Amigo3,Mir7088,Mst1,Apeh,Rnf123,Bsn,Ip6k1
3	99744437	99812355	1.67337	NA		9	108805497	109131308	2.35081	Nckipsd,Tmem89,Shisa5,Trex1,Tma7,Celsr3,Ip6k2,Slc26a6,Uqcrc1,Col7a1,Ucn2,Mir711,Pfkfb4,Plxnb1,Atrip,Ccdc51,Atrip-trex1
3	104000000	104000000	1.76256	Magi3		9	110613820	110767260	2.38567	Nradd,Mir8107,Myl3,Setd2,Ccdc12,Pth1r,Nbeal2
3	110000000	110000000	1.57869	Ntng1		9	110841809	110907507	2.40134	Prss50,Prss46,Tmie,Als2cl
3	110000000	110000000	1.73257	Ntng1		9	117987820	117996868	0.954818	NA
3	110000000	111000000	1.64466	NA		9	118075688	118077585	1.08951	Cmc1
3	111000000	112000000	1.65648	Gm6602		9	119313150	119609331	2.28696	Myd88,Acaa1a,Xylb,Exog,Acvr2b,Oxsr1,Scn10a,Scn5a
3	113000000	113000000	1.62256	NA		9	121750688	121798240	2.45953	E530011L22Rik,Hhatl,Nktr,Ccdc13,Klhl40,Zfp651
3	114000000	115000000	1.66294	Amy1,Rnpc3,Col11a1		9	121915883	121927444	2.52496	Cyp8b1
3	115000000	116000000	1.68506	Olfm3		9	121927447	121998548	2.36861	Pomgnt2,Gask1a,1700048O20Rik
3	117000000	118000000	1.73015	Mir137,Plppr5,Snx7		9	123927580	123934169	12.3126	NA
3	118000000	118000000	1.59725	NA		9	123935403	123937137	12.7693	NA
3	119000000	119000000	1.62221	Dpyd		9	123940855	124134559	1.81361	Ccr1,Ccr1l1,Ccr2,Ccr3,Ccr5
3	120000000	121000000	1.7193	6530403H02Rik		9	124134562	124140056	0.913819	NA
3	121000000	121000000	1.6956	6530403H02Rik		X	103812319	103817430	0.00490287	Slc16a2
3	124000000	124000000	1.72667	NA		X	136324251	136414568	0.00996592	NA
3	124000000	125000000	1.67831	1700003H04Rik,1700006A11Rik
3	125000000	126000000	1.65991	Ugt8a,Ndst4
3	128000000	129000000	1.70089	NA
3	130000000	131000000	1.82019	Col25a1
3	132000000	133000000	1.76018	Gimd1,Dkk2
3	134000000	134000000	1.77112	Mir1895,Cxxc4
3	134000000	135000000	1.77476	4930539C22Rik
3	135000000	135000000	1.76018	Tacr3
3	137000000	137000000	1.79459	Gm567,Ppp3ca,Emcn
3	137000000	137000000	1.62467	Emcn
3	140000000	140000000	1.62707	Mir7j
3	140000000	141000000	1.61079	NA
3	141000000	141000000	1.59661	NA
3	141000000	141000000	1.45783	NA
3	141000000	141000000	1.64261	NA
3	141000000	142000000	1.72621	Bmpr1b,Unc5c
3	142000000	143000000	1.80895	Gbp3,Gbp5,Gbp7,Pdlim5,Gbp2b
3	147000000	148000000	1.7106	NA
3	148000000	149000000	1.76236	NA
3	150000000	150000000	1.64622	NA
3	150000000	150000000	1.65848	NA
3	150000000	150000000	1.49106	NA
3	150000000	152000000	1.70966	Mir3963,Ifi44,Adgrl4
3	155000000	155000000	1.67086	Lrriq3
3	155000000	157000000	1.72787	4930570G19Rik,9330178D15Rik,Negr1
3	158000000	159000000	1.64315	Lrrc7
3	159000000	159000000	1.65196	Gm20752
3	159000000	160000000	1.68981	Rpe65,Depdc1a
3	160000000	160000000	1.72126	Wls
4	4147551	4782845	1.71512	Gm11780,Impad1
4	5316635	5616011	1.6679	NA
4	6749048	6975091	1.66333	Tox
4	7008549	7152915	1.7058	NA
4	7186515	7535262	1.72078	NA
4	7536340	7615829	1.54867	8430436N08Rik
4	8245088	8362577	1.74425	NA
4	9931650	10683676	1.7387	1700123O12Rik
4	12506038	13695547	1.71724	Triqk
4	15472647	15911976	1.70925	Calb1
4	17028470	17769286	1.60302	NA
4	17784328	18212697	1.60619	Mmp16
4	18220148	19858294	1.66164	Gm12354,Rmdn1,Slc7a13,Wwp1,Cpne3,Cngb3,Cnbd1
4	20085511	20465625	1.67285	Nkain3
4	20465628	20696995	1.56253	Nkain3
4	22612738	22936324	1.70736	NA
4	22936327	22991814	1.61489	NA
4	23146321	23258525	1.56616	NA
4	23553521	24023585	1.64456	NA
4	25481405	26160125	1.6859	Fut9
4	26197150	26410673	1.66059	Manea
4	26460530	26494075	1.49756	NA
4	26569733	27264718	1.60191	4930548K13Rik
4	27454490	28716983	1.62105	NA
4	28820523	29430897	1.67924	Gm11917,Epha7
4	29432851	30220333	1.60908	NA
4	30380389	30767881	1.61567	4930556G01Rik
4	30769786	31353654	1.6483	4930556G01Rik
4	35739423	35967603	1.6201	Lingo2
4	36041759	36943576	1.58297	Mir876,Mir873b,Mir873a,Lingo2
4	36962861	37304614	1.60856	Gm12374,Gm12371
4	37349776	37899785	1.59506	NA
4	38150540	38198589	1.48368	NA
4	38569383	39255624	1.62566	Gm12381
4	39422238	40002040	1.67369	1700009N14Rik
4	43367916	43610774	2.32314	Fam166b,Tesk1,Rmrp,Ccdc107,Car9,Gba2,Msmp,Atp8b5,Cd72,Sit1,Rusc2,Arhgef39,Tln1,Creb3,Rgp1,Tpm2
4	45399417	45534080	2.30872	Slc25a51,Shb
4	48192065	48380791	1.75301	Mir1958,Invs,Erp44
4	49851805	50124152	1.62671	NA
4	50125255	50338863	1.60631	NA
4	50349335	51203001	1.61574	NA
4	51203004	51307462	1.43485	Cylc2
4	51307465	52227754	1.63276	C630028M04Rik
4	52240919	53002723	1.72154	Smc2os,Olfr275,Olfr273,Olfr272,Olfr270,Nipsnap3a,Smc2,Toporsl,4930552N02Rik
4	54009978	54636897	1.75858	NA
4	62602666	62729459	2.30004	Rgs3
4	63028117	63205972	2.2201	Kif12,Ambp,Zfp618
4	63297755	63430451	2.32148	Orm1,Orm2,Orm3,Akna,Whrn,Col27a1
4	64053064	64889957	1.68636	Gm11217
4	64889960	65114091	1.63376	NA
4	65669581	65876152	1.63025	Astn2
4	66085474	66162776	1.53675	Astn2
4	66410627	67283024	1.64943	Tlr4
4	67410537	67654629	1.54954	NA
4	67660202	68666037	1.56505	Gm12911
4	68718763	68948445	1.57584	Brinp1
4	69015985	69137761	1.53151	NA
4	69138739	69699778	1.63044	NA
4	70456921	70461113	0.887285	Megf9
4	70461116	70527480	1.59284	Megf9
4	70993473	71005984	0.861774	NA
4	71125324	71234459	1.53603	NA
4	71242028	71515896	1.66056	NA
4	71519428	71579368	1.55581	NA
4	72604251	72691020	1.59712	NA
4	72947158	72963228	0.873444	NA
4	75105497	75706117	1.6429	Dmac1
4	75776003	75814998	1.46407	NA
4	75945038	76068601	1.56017	Ptprd
4	76116614	76396371	1.61861	Ptprd
4	76460618	78298998	1.5588	Ptprd
4	78357480	80220702	1.58762	A430085M09Rik
4	80314764	80395095	1.51563	NA
4	80395098	80756654	1.64481	NA
4	80957388	81066022	1.66912	NA
4	81491311	81999283	1.72106	NA
4	82054127	82462034	1.7949	Gm5860,Nfib,Gm11264
4	85551058	86101976	1.7063	Adamtsl1
4	89548539	89604110	1.62183	NA
4	89742408	90909841	1.62478	Zfp352,Gm12633
4	91381363	91702732	1.65755	Elavl2
4	91833799	92037447	1.60715	NA
4	92037450	92040020	0.685189	NA
4	92040023	92607808	1.56349	Izumo3
4	92609336	92966034	1.61982	NA
4	92968743	94562884	1.64266	Tusc1,Caap1
4	96406389	96719300	1.64247	Cyp2j6,Cyp2j9,Cyp2j5,Cyp2j8
4	96719303	96777696	1.51812	Gm12695
4	96778597	97574714	1.65893	E130114P18Rik,Gm12695
4	102000000	102000000	1.71268	Pde4b
4	106000000	107000000	2.31263	Bsnd,Tmem61,Pcsk9,Usp24
4	107000000	107000000	2.27527	Pars2,Mrpl37,Ttc4,Lexm,Ttc22,Acot11,Fam151a,Tceanc2,Cdcp2,Mroh7,Dhcr24,Cyb5rl,Ssbp3
4	107000000	108000000	2.30325	Dmrtb1,Magoh,Lrp8os2,Lrp8,Glis1
4	110000000	110000000	1.62561	Faf1
4	110000000	111000000	1.67316	Elavl4,Agbl4
4	118000000	118000000	2.43475	Ccdc24,Dph2,Atp6v0b,B4galt2,Ipo13,Slc6a9
4	118000000	118000000	2.41663	Mir7226,Ptprf
4	118000000	118000000	2.39611	Hyi,Szt2
4	120000000	120000000	2.23685	Edn2,Hivep3
4	120000000	120000000	2.39347	Foxo6
4	125000000	126000000	2.20912	Mir692-3,Mir692-2,Mrps15,Lsm10,Eva1b,2610028E06Rik,Csf3r,Stk40,Sh3d21,Grik3,Oscp1
4	128000000	129000000	2.18846	Tlr12,Zscan20,Csmd2,Phc2
4	129000000	129000000	2.34028	Phc2,Zfp362,A3galt2
4	129000000	129000000	2.39471	C77080,Yars
4	130000000	130000000	2.43927	Adgrb2,Pef1,Col16a1
4	131000000	131000000	2.18144	NA
4	133000000	133000000	2.49789	Ahdc1
4	133000000	133000000	2.39227	Cd164l2,Sytl1,Map3k6,Tmem222
4	133000000	134000000	2.29889	Mir5122,Nr0b2,Gpn2,Sfn,Pigv,Slc9a1,Kdf1,Trnp1,Nudc,Tent5b,Gpatch3,Zdhhc18,Arid1a
4	135000000	135000000	2.36731	Mir6403,Selenon,Mtfr1l,Man1c1
4	135000000	135000000	2.29336	Ldlrap1,Man1c1
4	135000000	135000000	2.36075	Runx3
4	136000000	136000000	2.30916	Grhl3,Stpg1
4	136000000	136000000	2.29802	Id3,Zfp46,Tcea3,Asap3,E2f2,Hnrnpr
4	137000000	137000000	2.31966	Tex46,C1qb,C1qc,C1qa,Lactbl1,Kdm1a,Ephb2
4	137000000	137000000	2.51364	Epha8
4	137000000	137000000	2.3017	Gm13003,Wnt4
4	137000000	138000000	2.49164	Mir7018,Hspg2
4	138000000	138000000	2.46415	Rap1gapos,Rap1gap,Alpl
4	138000000	138000000	2.38844	Sh2d5,Ddost,Mir7019,Hp1bp3,Cda,Pink1,Kif17
4	139000000	141000000	2.31143	Gm16287,Pqlc2,Mrto4,Mir7020,4933427I22Rik,Mir2139,Klhdc7a,Gm13029,Gm13016,Gm13032,4930515B02Rik,Akr7a5,Emc1,Tas1r2,Aldh4a1,Pax7,Rcc2,Padi6,Padi3,Padi1,Capzb,Iffo2,Igsf21,Padi4,Arhgef10l,Ubr4
4	141000000	141000000	2.56497	Mfap2,Necap2,Atp13a2,Crocc
4	141000000	141000000	2.4145	Hspb7,Srarp,Arhgef19,Gm13056,Clcnka,Epha2,Clcnkb,Fam131c,Zbtb17,Spen
4	142000000	142000000	2.3712	AI507597,Tmem82,Fblim1,Slc25a34,Plekhm2
4	142000000	142000000	2.25498	Ctrc,Ctrcos,4930455G09Rik,Tmem51os1,Agmat,Casp9,Dnajc16,Efhd2,Fhad1os1,Kazn,Fhad1,Cela2a,Tmem51
4	148000000	148000000	2.47635	Fbxo44,Mir7022,Fbxo6,Fbxo2,Mad2l2,Draxin
4	148000000	148000000	2.35777	Disp3
4	149000000	149000000	2.47362	Gm13205,Pex14,Casz1
4	149000000	150000000	2.26338	Ube4bos3,Tmem274,Mir5616,Mir7023,Mir34a,Rbp7,Nmnat1,Lzic,Pik3cd,Clstn1,Tmem201,Slc25a33,H6pd,Slc2a7,Car6,Slc2a5,Gpr157,Eno1,Ctnnbip1,Ube4b,Spsb1
4	151000000	151000000	2.28949	Gm13090,Camta1
4	151000000	151000000	2.31591	Camta1
4	152000000	152000000	2.44623	Thap3,Tas1r1,Tnfrsf25,Hes2,Zbtb48,Klhl21,Phf13,Dnajc11,Espn,Plekhg5,Nol9
4	152000000	152000000	2.6161	Gpr153,Acot7,Hes3
4	152000000	152000000	2.46824	Rnf207,Rpl22,Hes3,Chd5,Kcnab2,Icmt
4	152000000	153000000	2.31968	Nphp4,Kcnab2
4	153000000	153000000	2.26463	Ajap1
4	153000000	154000000	2.14466	BC039966
4	154000000	154000000	2.46525	Dffb,Lrrc47,Cep104,A430005L14Rik,Smim1,Ccdc27
4	154000000	155000000	2.31383	Wrap73,Tprgl,Gm13133,Actrt2,Gm13112,Prxl2b,Trp73,Ccdc27,Arhgef16,5930403L14Rik,Mmel1,Ttc34,Tnfrsf14,Prdm16,Megf6
4	155000000	155000000	2.55783	Hes5,Plch2,Pank4
4	155000000	155000000	2.39145	Pex10,Plch2,Rer1,Morn1,Ski
4	156000000	156000000	2.40164	Cptp,Pusl1,Tas1r3,Acap3,Ints11
4	156000000	156000000	2.24989	Gm5801,C1qtnf12,Sdf4,Tnfrsf4,Gm10560,Tnfrsf18,Mir200a,Mir429,Mir200b,Ube2j2,Acap3,Ttll10,B3galt6,Gm13648
4	156000000	156000000	2.4441	Rnf223,Agrn,Isg15,Perm1,Plekhn1,Mir7658,Klhl17,AW011738,Samd11,Noc2l
5	4608431	4720436	1.72083	NA
5	5964720	6335743	1.6204	NA
5	6516918	7658628	1.63925	Tex47,Zfp804b
5	9170550	9637154	1.76134	Mir879,9330182L06Rik,Grm3
5	9713442	10173865	1.67926	Grm3
5	10180970	11989044	1.66234	Gm6455,Gm5861,Speer1,Gm6460,4933402N22Rik,4930558F17Rik,1700003C15Rik
5	12369939	12657790	1.55437	Sema3d
5	12657793	13609372	1.66248	Sema3a
5	14112228	14882779	1.6766	Sema3e,Pclo
5	15723116	15766847	1.64869	NA
5	15766850	16102778	1.76933	4930519H02Rik,Cacna2d1
5	16102781	16652835	1.66829	Hgf,Cacna2d1
5	16756650	16890296	1.61445	NA
5	16890299	17928157	1.72126	Speer4f2,Speer4f1,Sema3c,Cd36
5	17941019	18059093	1.61115	Gnat3
5	18390043	18883537	1.73752	NA
5	18888671	19147771	1.65175	NA
5	19268468	19664096	1.67143	Magi2
5	19665779	19687389	1.50779	Magi2
5	19752183	19796726	1.46778	Magi2
5	19798280	20384044	1.6904	Magi2
5	24308125	24518471	2.49656	Kcnh2,Atg9b,Cdk5,Asic3,Tmub1,Abcb8,Slc4a2,Fastk,Agap3,Gbx1,Nos3
5	24869546	25116433	2.24976	2900005J15Rik,Prkag2,Prkag2os1
5	25284251	25475894	1.76073	Kmt2c
5	30277328	30406144	2.36567	Drc1,Otof
5	30571722	30626455	2.39861	Gm9899,Kcnk3
5	33420173	33537945	2.41226	Nkx1-1
5	33538866	33683851	2.30251	Slbp,Tmem129,Fam53a,Tacc3
5	33683854	33750354	2.49892	Fgfr3,Letm1
5	34199563	34374253	2.2291	Cfap99,Rnf4,Fam193a,Zfyve28
5	34904110	35016685	2.26663	Msantd1,Rgs12,Htt
5	35016688	35102761	2.47947	Mir3097,Rgs12,Dok7,Hgfac,Lrpap1
5	35103173	35381266	2.26433	Adra2c,4930478P22Rik,E130018O15Rik,Lrpap1
5	35381269	35851228	2.40158	E130018O15Rik,Acox3,4931431C16Rik,Trmt44,Sh3tc1,Htra3,Hmx1,Cpz,Ablim2
5	35851706	35978327	2.26522	Ablim2,Afap1
5	35978937	36051424	2.38719	Afap1,Sorcs2
5	36052237	36502706	2.26623	Psapl1,Mir7689,2210406O10Rik,Tada2b,Ccdc96,Grpel1,Tbc1d14,Sorcs2
5	36690203	37347318	2.29122	Bloc1s4,Mrfap1,Ppp2r2cos,D5Ertd579e,Man2b2,Ppp2r2c,Wfs1,Gm1043,Evc,Crmp1,Jakmip1,Evc2
5	38103456	38325493	2.26598	Tmem128,Stx18,Zbtb49,Lyar,Otop1,Drd5,Nsg1
5	39665813	39948868	1.68657	NA
5	40823150	41031726	1.63148	NA
5	42226720	42255950	1.52212	NA
5	42255953	43058687	1.69771	NA
5	45674464	46812140	1.71947	Gm3414,4930405L22Rik,Ncapg,Lcorl
5	46812906	47113284	1.6099	NA
5	47185711	47954603	1.65621	NA
5	47997193	49520809	1.66508	Mir218-1,Kcnip4,Pacrgl,5730480H06Rik,Slit2
5	50119502	50788973	1.65843	Mir8117,4930448I18Rik
5	50832665	51029941	1.58946	NA
5	51093025	51191265	1.55768	NA
5	54958002	55725532	1.64368	NA
5	55808626	57170842	1.62981	NA
5	57781231	58216737	1.58282	Pcdh7
5	58216740	59501099	1.67086	4930459L07Rik
5	59501102	59558938	1.53696	NA
5	59595018	60356176	1.63713	4933402J10Rik
5	60356179	60401396	1.48377	NA
5	60403076	61198461	1.62282	NA
5	61900059	62691407	1.65773	Arap2
5	62806407	63409928	1.69811	Dthd1
5	63409931	63486803	1.59134	NA
5	67932054	68645081	1.73236	4930425K10Rik,Gm5108,Grxcr1
5	68645084	69248438	1.62415	Kctd8
5	69248441	69279912	1.46463	Kctd8
5	69431167	69910101	1.68194	Gnpda2,Yipf7,Guf1
5	69937800	70582503	1.63199	NA
5	70721529	71654513	1.66385	Cox7b2,Gabra4,Gabra2,Gabrg1
5	71710579	71965304	1.63469	Gabrb1
5	78311248	79346854	1.65035	NA
5	79441121	79650408	1.57981	NA
5	79653712	81169370	1.65078	Adgrl3
5	81170373	81816858	1.64703	Adgrl3
5	81846467	82106305	1.69578	NA
5	82128286	82469447	1.64766	NA
5	82471046	82741822	1.63396	NA
5	82745156	84695165	1.63316	Mir1187,Tecrl,Epha5
5	84714438	85921969	1.66361	NA
5	86240318	86528654	1.69025	Tmprss11d,Tmprss11a,Tmprss11f,Tmprss11c,Tmprss11g
5	86528657	86562647	1.56885	Tmprss11f
5	87662795	88216971	1.65787	Csn2,Odam,BC037156,Csn3,Cabs1,Smr3a,Csn1s1,Csn1s2a,Prr27,Gm7337,Smr2,Csn1s2b,1700066N21Rik
5	110000000	110000000	2.43011	P2rx2,Lrcol1,Fbrsl1
5	111000000	111000000	2.39033	Ttc28
5	111000000	112000000	2.40982	C130026L21Rik,Mn1
5	112000000	112000000	2.28627	E130006D01Rik
5	112000000	112000000	2.34882	1700028D13Rik,Miat
5	112000000	112000000	2.48538	Srrd,Gm6583,Crybb1,Tpst2,Cryba4,Miat,Asphd2,Hps4,Tfip11
5	112000000	114000000	2.33868	Gm6588,1700034G24Rik,1700095B10Rik,Crybb3,Mir7229,Mir7230,Aym1,Crybb2,Tmem211,Sgsm1,Wscd2,1700069L16Rik,Sez6l,Grk3,Myo18b,2900026A02Rik,Cmklr1
5	114000000	115000000	2.42038	Iscu,Tmem119,Alkbh2,Ung,Mir7027,Mir7028,4930515G01Rik,1500011B03Rik,2610524H06Rik,Mir6240,Gm9936,2210016L21Rik,Ficd,Selplg,Dao,Ssh1,Usp30,Foxn4,Acacb,Kctd10,Ube3b,Myo1h,Mmab,Mvk,Trpv4,Fam222a,Tchp,Git2,Ankrd13a,4930519G04Rik,Oasl2,Oasl1,Svop,Sart3,Coro1c,Gltp,Hnf1a
5	116000000	116000000	2.49242	Rplp0,Mir7029,1110006O24Rik,Mir7030,Bicdl1,Pxn,Rab35,Gcn1
5	116000000	116000000	2.30857	Prkab1,Cit
5	117000000	117000000	2.37881	Rfc5,Wsb2,Vsig10
5	118000000	118000000	2.3271	Nos1,Fbxo21
5	118000000	118000000	2.53071	Tesc,Fbxo21
5	118000000	118000000	2.42894	Tesc,Fbxw8
5	118000000	118000000	2.38315	Hrk,2410131K14Rik,Rnft2
5	120000000	121000000	2.37646	Sds,Gm10390,Lhx5,Sdsl,Plbd2,Slc8b1,Iqcd,Rbm19,Tpcn1
5	121000000	121000000	2.49611	Rita1,Cfap73,Ddx54,Rasal1,Dtx1,Iqcd
5	122000000	122000000	2.52242	Mir7031,Pheta1,Sh2b3,Cux2,Atxn2
5	124000000	124000000	2.56175	Mir7032,Vps37b,Hip1r
5	124000000	124000000	2.50674	Arl6ip4,Ogfod2,Abcb9,Pitpnm2
5	124000000	124000000	2.33632	Pitpnm2os1,Mphosph9,Pitpnm2
5	125000000	125000000	2.34635	NA
5	125000000	125000000	2.65995	Rflna,Ncor2
5	125000000	125000000	2.51985	Ncor2,Scarb1
5	125000000	126000000	2.37967	Ubc,Dhx37,Bri3bp,Aacs,Scarb1,Tmem132b
5	129000000	130000000	2.25717	Stx2,Ran,Sfswap,Rimbp2,Adgrd1
5	130000000	130000000	2.44762	Sfswap,Mmp17
5	134000000	135000000	2.32415	Ncf1,Mir3965,Syna,Mir7228,Cldn13,Cldn4,Cldn3,Abhd11,Abhd11os,Rcc1l,Castor2,Gtf2i,Gtf2ird1,Clip2,Rfc2,Eif4h,Limk1,Mettl27,Wbscr25,Tmem270,Lat2,Eln,Gtf2ird2
5	135000000	135000000	2.45633	Dnajc30,Vps37d,Bud23,Stx1a
5	136000000	136000000	2.40071	Upk3b,Upk3bl,Mir7035,Alkbh4,Dtx2,Rasa4,Polr2j,Lrwd1,Orai2
5	137000000	137000000	2.41699	Mir7036,Ufsp1,Mir8116,Ache,Trip6,Srrt,Slc12a9,Zan,Ephb4
5	138000000	138000000	2.5791	Mir6418,Gnb2,Gigyf1
5	139000000	139000000	2.35147	Gm5294,Fam20c
5	139000000	139000000	2.52636	Pdgfa
5	139000000	139000000	2.31485	Dnaaf5,Sun1,Prkar1b
5	140000000	140000000	2.2722	Nudt1,Mrm2,Mad1l1,Snx8
5	140000000	141000000	2.37422	Mir7038,Grifin,Eif3b,Chst12
5	141000000	141000000	2.48473	Lfng,Iqce,Brat1,Amz1,Ttyh3,Gna12
5	143000000	143000000	2.49001	Actb,Slc29a4,Tnrc18,Fbxl18,Fscn1
5	145000000	145000000	2.37998	Mir7039,Tmem130,Smurf1,Trrap
5	145000000	145000000	2.37455	Arpc1b,Atp5j2,Cpsf4,Ptcd1,Bud31,Pdap1,Arpc1a
6	3183887	3648473	1.77635	Gm8579,Samd9l,Hepacam2,Vps50
6	3699736	4464726	1.71098	Mir653,Mir489,Gngt1,Gng11,Calcr,Tfpi2,4930528H21Rik,Bet1
6	5526135	5558155	1.61077	NA
6	5766804	5828662	1.7989	Dync1i1
6	6318021	6823507	1.7731	Sem1,Dlx6os1,Gm20619
6	6896702	7646341	1.7744	Tac1,Sdhaf3
6	7696753	8191420	1.81727	C1galt1,Col28a1
6	8283871	8534056	1.81848	A430035B10Rik,Glcci1,Umad1
6	8534521	8588798	1.66808	Glcci1
6	8800037	8882312	1.75508	NA
6	8989357	9093341	1.67408	Nxph1
6	9093344	9275334	1.57359	Nxph1
6	9334122	9383667	1.4833	NA
6	9441783	9490684	1.58791	NA
6	9494832	9589546	1.56383	NA
6	9685936	9808432	1.53256	NA
6	9894911	10008060	1.54625	NA
6	10050271	11158578	1.62525	AA545190
6	11204301	11236558	1.56392	NA
6	11237252	11411170	1.68856	NA
6	11459556	13057389	1.68554	Ndufa4,Gm6578,Phf14,Thsd7a
6	13141782	13255481	1.64964	Vwde
6	13348451	13383941	1.64395	NA
6	13383944	13616484	1.81392	1700016P04Rik,Tmem168
6	13616487	13667690	1.67448	Bmt2
6	13826915	16219954	1.66307	Gpr85,2610001J05Rik,Ppp1r3a,1110019D14Rik,Foxp2,Mdfic
6	16220425	16244721	1.50912	NA
6	16323845	16450970	1.67677	NA
6	16450973	16477293	1.5354	NA
6	16477296	16920515	1.68173	Gm36669,Tfec
6	16921093	17237512	1.85003	Tes,D830026I12Rik,Gm4876
6	18267629	18324889	1.76159	Cftr
6	18335440	18687283	1.75371	Cttnbp2
6	18687789	19787138	1.63422	Lsm8,Mir6370,4930524B17Rik,Ankrd7
6	19817049	20010112	1.53993	NA
6	20049259	20077767	1.45547	NA
6	20111002	20457793	1.63851	NA
6	20459405	21188249	1.63711	NA
6	21261430	21743878	1.61486	Kcnd2
6	21861835	21938355	1.69112	NA
6	22555464	23028061	1.76416	Ptprz1
6	23267324	23825987	1.78147	Rnf148,Rnf133,Cadps2
6	23863999	24030276	1.70935	Tas2r118
6	24075645	24484931	1.71775	Iqub,Slc13a1
6	24724037	24920412	1.67381	Spam1,Hyal6,Hyal4,Hyal5
6	24962805	25199460	1.73069	NA
6	25199463	25530825	1.63883	NA
6	25570274	26135009	1.64608	Gpr37,Pot1a,Gm20756
6	26136924	26195386	1.50989	NA
6	26195389	26356141	1.6403	NA
6	26367281	26496056	1.59825	NA
6	26527224	26861000	1.60159	NA
6	26900941	26925897	1.47054	NA
6	26925900	26944206	1.62869	NA
6	26975971	27075687	1.59642	NA
6	27156914	27941881	1.63016	Mir592,Grm8
6	27941884	28112118	1.75828	Grm8
6	28561844	28708029	1.78494	Snd1
6	32827024	32971367	1.81242	Chchd3
6	33278346	33403672	1.80136	Exoc4
6	33409933	33946328	1.78822	Exoc4
6	35506572	36154054	1.74765	Mtpn
6	36158361	36375253	1.68649	9330158H04Rik
6	36402833	36488672	1.64732	Mir490,Chrm2
6	36489123	36743388	1.78734	Ptn,Chrm2
6	37748307	37863114	1.86974	NA
6	40446400	40644791	1.78332	Ssbp1,Tas2r108,Tas2r137,Olfr461,Olfr460,Tas2r138,Wee2,Prss37,Clec5a,Mgam
6	40645742	40804243	1.70662	Mgam
6	40804246	40872641	1.55173	NA
6	40872644	41290191	1.7149	Moxd2,Prss58,1810009J06Rik,Gm2663,2210010C04Rik,1700074P13Rik
6	41334814	41596713	1.74329	Try10,Prss3,Gm5771,Gm10334,Prss1,Prss2
6	41648265	42058283	1.66702	Llcfc1,Olfr459,Pip,Sval1,Sval3,Trpv5,Kel,Sval2,Sva
6	42385705	42533144	1.76848	Tas2r143,Tas2r135,Olfr458,Olfr457,Olfr456,Tas2r126
6	42776736	43256939	1.69473	Olfr452,Olfr450,Olfr449,Olfr448,Olfr447,Olfr446,Olfr444,Olfr441,Olfr237,Olfr437,Olfr13,Olfr435,Olfr434,Olfr47,1700024N05Rik
6	43332714	43732239	1.68779	9430018G01Rik,Tpk1
6	43798283	43983000	1.72077	NA
6	43985845	44536413	1.5792	NA
6	44610111	44803813	1.64125	NA
6	44804301	45156020	1.54259	Cntnap2
6	45157873	47048183	1.63676	Cntnap2
6	47048186	47632812	1.86371	Cntnap2,Cul1,Ezh2
6	51888505	52004693	1.86957	Skap2
6	55841055	56281747	1.68716	Ppp1r17,Pde1c,Itprid1
6	56322064	56692616	1.77877	Pde1c
6	56882607	58147107	1.7378	Vmn1r4,Vmn1r5,Vmn1r6,Vmn1r7,Vmn1r8,Vmn1r9,Vmn1r10,Vmn1r11,Vmn1r12,Vmn1r13,Vmn1r14,Vmn1r15,Vmn1r16,Vmn1r17,Vmn1r18,Vmn1r19,Vmn1r20,Vmn1r21,Vmn1r22,Vmn1r23,Vmn1r24,Vmn1r25,Vmn1r26,Ppm1k,Herc6,Pyurf,Lancl2,Nt5c3,Vopp1
6	58219052	58489066	1.69459	Vmn1r28,Vmn1r29,Vmn1r30,Vmn1r31
6	58723573	58812830	1.66432	NA
6	58853277	59701073	1.74075	Nap1l5,Tigd2,Gprin3,Herc3,Fam13a
6	59701076	59843911	1.59904	NA
6	59933592	60167640	1.57347	Gm5570
6	60211951	60293486	1.54809	NA
6	60294227	60601475	1.66447	A530053G22Rik
6	60601478	60652774	1.50072	NA
6	60653573	60865983	1.67532	Snca
6	60867650	60950541	1.81824	Mmrn1
6	60987750	61336670	1.74569	A730020E08Rik,Mmrn1,Ccser1
6	61340407	62398613	1.53387	Ccser1
6	62453212	62979953	1.59309	NA
6	62979956	63063120	1.74105	NA
6	63066795	63822491	1.54204	Grid2
6	63822980	63866362	1.38471	Grid2
6	63867468	64133285	1.53251	Grid2
6	64182128	64518596	1.61307	Grid2
6	64519046	65376027	1.78968	Atoh1,Smarcad1,Hpgds,Grid2
6	65413859	66236126	1.74446	4930544G11Rik,Tnip3,Ndnf,Qrfprl,Prdm5
6	66265070	66539841	1.72558	Gm31520,Mad2l1
6	66541044	66891657	1.77369	Vmn1r32,Vmn1r33,Vmn1r34,Vmn1r35,Vmn1r36,Vmn1r38,Vmn1r39,Mad2l1,Vmn1r37
6	67168397	67746673	1.80401	4930515G16Rik,Il12rb2,Serbp1,Il23r,Tacstd2
6	67747990	68027496	1.69326	NA
6	68029160	68085469	1.59272	NA
6	68156946	69912979	1.61495	Rprl1
6	69922103	70454000	1.72674	NA
6	73411530	73623764	1.80609	4931417E11Rik,1700065L07Rik,Gm31747
6	73623767	73751888	1.60208	NA
6	73776413	73815551	1.49747	NA
6	73815554	75316020	1.59052	NA
6	75492918	76836413	1.597	NA
6	76836912	76910432	1.49879	Ctnna2
6	76911707	77279249	1.61624	Lrrtm1,Ctnna2
6	77279252	77461678	1.43117	6330415B21Rik,Ctnna2
6	77461681	77518012	1.59714	Ctnna2
6	77518015	77602192	1.48114	Ctnna2
6	77602195	78074541	1.61424	Ctnna2
6	78103962	78123868	1.57594	NA
6	78127380	79173761	1.59302	Reg3d,Reg3b,Reg2,Reg1,Reg3g,Gm20362,Reg3a
6	79174942	79208870	1.24628	NA
6	79208873	79736703	1.60063	NA
6	79737678	79779364	1.45965	NA
6	79780391	80848747	1.59941	Gm20594,Lrrtm4
6	80850433	81738611	1.66661	NA
6	82143021	82389281	1.77441	NA
6	84598241	84857838	1.79701	Exoc6b
6	84860016	85056331	1.6662	Exoc6b
6	89310280	89367231	2.51093	Plxna1
6	89701691	89863039	1.80406	Vmn1r40,Vmn1r41,Vmn1r42
6	89866049	90281205	1.75735	Vmn1r43,Vmn1r44,Vmn1r46,Vmn1r47,Vmn1r48,Vmn1r49,Vmn1r50,Vmn1r52,V1ra8,Vmn1r53,Vmn1r54,Vmn1r45,Vmn1r51
6	92267954	92370790	1.8105	NA
6	92424725	93028102	1.87782	9530026P05Rik,Prickle2,Adamts9
6	93028554	93330135	1.73702	9530026P05Rik
6	93404692	93625698	1.79731	NA
6	93941794	93998485	1.76364	Magi1
6	94319887	94495658	1.87314	NA
6	94836763	94869453	1.77674	NA
6	94914769	95127406	1.84744	Kbtbd8os,4930511E03Rik,Kbtbd8
6	95142795	95291876	1.83211	AY512915
6	95819863	96026433	1.74597	NA
6	96067137	96582581	1.6868	1700123L14Rik,Tafa1
6	96632859	96683562	1.55407	Tafa1
6	96683565	96992703	1.73515	Tafa4
6	96993176	98104334	1.91801	Uba3,Arl6ip5,Tmf1,Lmod3,Mitf,Eogt,Frmd4b,Tafa4
6	98104337	98610043	1.71589	Gm765
6	101000000	102000000	1.75253	NA
6	102000000	102000000	1.61977	Gm9871
6	102000000	102000000	1.65349	Gm9871,4930587E11Rik,Cntn3
6	102000000	102000000	1.50426	4930587E11Rik,Cntn3
6	102000000	103000000	1.64705	4930587E11Rik,Cntn3
6	103000000	104000000	1.62905	Mir6373,Chl1
6	104000000	105000000	1.5638	Pou5f1-rs5,Cntn6
6	105000000	105000000	1.40628	Cntn6
6	105000000	105000000	1.58354	Cntn6
6	105000000	105000000	1.4003	NA
6	105000000	105000000	1.61942	NA
6	105000000	105000000	1.57639	NA
6	105000000	105000000	1.41715	NA
6	105000000	106000000	1.58569	Gm19757,Gm15631,Cntn4
6	106000000	106000000	1.40887	Cntn4
6	106000000	106000000	1.54599	Cntn4
6	106000000	107000000	1.65647	Cntn4
6	107000000	107000000	1.63657	Il5ra,Trnt1,Crbn,Cntn4
6	107000000	107000000	1.63737	NA
6	107000000	107000000	1.63293	NA
6	107000000	108000000	1.66153	Lrrn1
6	108000000	108000000	1.83946	Setmar,Sumf1,Itpr1
6	109000000	109000000	1.71169	NA
6	109000000	110000000	1.56651	NA
6	110000000	110000000	1.50657	NA
6	110000000	110000000	1.3559	NA
6	110000000	110000000	1.6542	NA
6	110000000	110000000	1.44944	NA
6	110000000	111000000	1.55327	Grm7
6	111000000	112000000	1.61741	Grm7
6	112000000	112000000	1.60586	NA
6	112000000	112000000	1.76209	NA
6	112000000	112000000	1.61244	NA
6	112000000	112000000	1.74741	NA
6	115000000	116000000	1.68427	Pparg
6	117000000	117000000	1.91298	Tmem72
6	120000000	120000000	1.77308	Erc1
6	120000000	120000000	1.72623	Wnk1
6	120000000	120000000	1.83915	Kdm5a
6	122000000	122000000	1.69585	Mug1,Gm10319,Mug-ps1,Mug2
6	123000000	124000000	1.69265	Clec4b1,Clec4a4,Clec4a2,Clec4b2,Vmn2r19,Clec4n,Clec4e,Clec4d,Vmn2r20,Vmn2r21,Vmn2r22,Vmn2r23
6	124000000	124000000	1.58905	Vmn2r25,Vmn2r24,Vmn2r26
6	126000000	126000000	1.81883	Ano2
6	126000000	126000000	1.76387	Gm10415
6	129000000	129000000	1.76107	Clec2f,Clec2e,Clec2d,Klrb1f,Klrb1-ps1,2310001H17Rik
6	129000000	130000000	1.64849	Clec2m,Clec12a,Cd69,Clec9a,Clec1a,Clec7a,Clec12b,Clec1b,Tmem52b,Olr1
6	130000000	130000000	1.60219	Klrc3,Klrc2,Klrc1,Mir680-1,Klri2,Klrk1,Klrd1,Klre1,Klri1
6	130000000	131000000	1.57516	NA
6	131000000	131000000	1.7228	Magohb,Klra2,Styk1
6	131000000	132000000	1.66264	LOC102638913,Tas2r130,Tas2r107,Tas2r104,Tas2r105,Tas2r114,5430401F13Rik,Tas2r106
6	132000000	132000000	1.52404	NA
6	132000000	132000000	1.51332	Gm8882,Gm4736
6	132000000	133000000	1.61563	Prh1,Prp2,A630073D07Rik,Tas2r120,Tas2r121,Tas2r122,Tas2r115
6	133000000	133000000	1.49329	Tas2r124,Tas2r102,Tas2r136,Tas2r117,Tas2r116,Tas2r123
6	133000000	133000000	1.60673	Tas2r110,Tas2r113,Tas2r125,Tas2r129,Tas2r131,Tas2r109,Tas2r103,Tas2r140,Smim10l1
6	133000000	133000000	1.48378	NA
6	133000000	133000000	1.5584	5530400C23Rik
6	134000000	134000000	1.61231	Gm5886,Gm5885
6	135000000	135000000	1.10213	Mansc1
6	136000000	136000000	1.84725	Grin2b,4930425L21Rik
6	138000000	140000000	1.68058	4922502N22Rik,A830011K09Rik,Gm30332,B230110G15Rik,Igbp1b,Rergl,Plcz1,Pik3c2g,Lmo3
6	141000000	142000000	1.80269	Gm10400,Pde3a,Slco1c1
6	142000000	142000000	1.55567	Slco1b2
6	142000000	142000000	1.64012	Slco1b2,Slco1a1,Gm6614,Slco1a4
6	142000000	142000000	1.56073	Gm6614
6	142000000	142000000	1.74526	Iapp,Slco1a6,Slco1a5,Recql,Pyroxd1
6	144000000	144000000	1.86032	4930579D09Rik,1700060C16Rik
6	145000000	145000000	1.08611	NA
6	147000000	148000000	1.85182	Pthlh,Gm15767,1700049E15Rik,E330012B07Rik,Ccdc91
6	148000000	148000000	1.679	NA
6	148000000	148000000	1.8532	4732416N19Rik,Ergic2,Tmtc1,Far2
6	149000000	149000000	1.68676	NA
6	149000000	149000000	1.8335	Gm6313,4930528G23Rik,Caprin2,Ipo8,Sinhcaf,3010003L21Rik,Etfbkmt,Resf1,Amn1,Dennd5b
6	149000000	149000000	1.79414	Bicd1
6	149000000	150000000	1.6273	Gm21814,Bicd1
7	10541516	10570452	1.40355	NA
7	13026406	13052977	2.461	Ube2m,Chmp2a,Mzf1,Trim28
7	15968656	15996847	2.60307	Bicra
7	16773943	17066424	2.36966	9330104G04Rik,Calm3,Pnmal2,Pnmal1,Gm42372,Ccdc8,Prkd2,Fkrp,Slc1a5,Gng8,Dact3,Strn4,Ppp5c,Hif3a,Ptgir
7	18988492	19103820	2.49488	Nanos2,Mypop,Mir3100,Dmwd,Six5,Rsph6a,Foxa3,Sympk,Dmpk,Gm4969,Irf2bp1
7	19103823	19365757	2.35369	Snrpd2,Qpctl,Gipr,Mir330,Ppm1n,Rtn2,Fosb,Cd3eap,Gm4969,Eml2,Gm38499,Gpr4,Opa3,Ercc1,Ppp1r13l,Vasp,Fbxo46
7	19367073	19824671	2.44388	Mir343,A930016O22Rik,Bloc1s3,Nkpd1,Gemin7,Apoc2,Apoc4,Apoc1,Apoe,Bcl3,Ercc2,Ppp1r13l,Ckm,Mark4,Exoc3l2,Trappc6a,Clasrp,Relb,Ppp1r37,Zfp296,Tomm40,Gm44805,Nectin2,Bcam,Cblc,Klc3,Clptm1
7	24347373	24645642	2.38277	Lypd5,Irgc1,Plaur,Irgq,Zfp575,Lypd3,Smg9,Cadm4,Ethe1,Xrcc1,Phldb3,Pinlyp,Zfp428,Kcnn4
7	24861408	25384787	2.44641	Lypd4,Cd79a,Rabac1,Mir7046,Mir7047,Zfp574,Mir6537,D930028M14Rik,9130221H12Rik,Mir7048,Zfp526,Cic,Prr19,Cnfn,Lipe,Rps19,Dmrtc2,Erfl,Atp1a3,Arhgef1,Pou2f2,Erf,Gsk3a,Dedd2,Megf8,Tmem145,4732471J01Rik,Grik5,Pafah1b3
7	26413440	26430006	1.4859	NA
7	27128078	27626518	2.30891	Cyp2t4,Mir3101,Rab4b,Snrpa,Mir1191,Sertad1,Mia,BC024978,Egln2,Itpkc,Coq8b,Ltbp4,Shkbp1,Prx,Blvrb,Sertad3,Akt2,Pld3,2310022A10Rik,Cyp2f2,Sptbn4,Hipk4,Numbl
7	28083233	28174259	2.3536	Fbl,9530053A07Rik,Fcgbp
7	28174262	28390784	2.45666	Fbl,Eid2,Selenov,AF357399,Rps16,Med29,Dll3,Eid2b,Supt5,Plekhg2,Zfp36,Dyrk1b,Timm50
7	28837845	29511391	2.35827	Lgals7,Eif3k,Mir1963,Fam98c,Ggn,2200002D01Rik,Ppp1r14a,Capn12,Actn4,Map4k1,Catsperg1,Psmd8,Rasgrp4,Spred3,Yif1b,Dpf1,Spint2,Lgals6,Lgals4,Ryr1,Kcnk6,Sipa1l3
7	30420364	30601700	2.40504	Kirrel2,Nphs1os,Arhgap33os,Hspb6,Gm38670,Psenen,U2af1l4,Igflr1,Mir3569,Zbtb32,Nphs1,Arhgap33,Prodh2,Aplp1,Nfkbid,Kmt2b,Lin37,Proser3
7	30914104	30967941	2.39798	Hamp2,Hamp,Mag,Lsr,Usf2
7	35178352	35216536	2.53189	Slc7a10,Lrp3
7	44593506	44693988	2.4288	2310016G11Rik,Kcnc3,Myh14
7	44959357	45223587	2.48227	Prmt1,Bcl2l12,Irf3,Mir7054,Rras,Fcgrt,Snord35a,Snord32a,Flt3l,Snord35b,Rps11,Rpl13a,Snord34,Snord33,Mir5121,Mir150,Pih1d1,Mir7055,Gfy,Pth2,Dkkl1,Cpt1c,Nosip,Prr12,Prrg2,Gm15545,Scaf1,Ccdc155,Slc17a7,Aldh16a1,Tead2,Rcn3
7	45782272	45844948	2.55486	Gm5897,Kcnj14,Grwd1,Grin2d,Cyth2,Lmtk3
7	46068091	46117336	2.43693	Kcnj11,Nomo1,Abcc8
7	46117339	46317575	2.33129	Ush1c,Otog,Abcc8
7	46364747	46443412	2.37908	Gm45923,Myod1,Kcnc1,Sergef
7	47582792	47747865	1.63922	Mrgpra3
7	47918382	47950214	1.51103	NA
7	52099745	52470654	1.62943	NA
7	52470657	52504315	1.42294	NA
7	52582934	52751958	1.54594	NA
7	52948359	53257212	1.62177	NA
7	53397909	53591681	1.5628	NA
7	53915235	53931787	1.42474	NA
7	53931790	54254262	1.60791	NA
7	54374535	54915515	1.64017	Luzp2
7	54948503	55677257	1.66941	Luzp2
7	59236299	59326393	1.41533	Ube3a,Snhg14
7	60810263	60900121	1.56834	NA
7	60965742	61376854	1.5706	NA
7	62176648	62317739	1.60485	NA
7	62752771	63083879	1.69084	NA
7	69197725	69298609	1.60986	NA
7	69333928	69901505	1.70921	4930402F11Rik
7	76429832	78139735	1.64976	Agbl1
7	80361965	80420958	2.49799	Man2a2,Furin,Fes
7	84927218	85553113	1.62123	Vmn2r65,Vmn2r66,Vmn2r67,Vmn2r68,Vmn2r69
7	85553116	85582495	1.40901	Vmn2r70
7	85585144	86005659	1.59946	Vmn2r74,Vmn2r71,Vmn2r72,Vmn2r73
7	86022030	87427630	1.63376	Olfr310,Olfr309,Olfr308,Olfr307,Olfr305,Olfr304,Olfr303,Olfr299,Olfr298,Olfr297,Olfr295,Olfr294,Olfr293,Olfr292,Vmn2r75,Olfr301,Vmn2r77,Vmn2r78,Folh1,Vmn2r76,Tyr,Nox4,Vmn2r79
7	87429352	87500159	1.47335	Tyr
7	87500162	88590140	1.64559	Ctsc,Rab38,Grm5
7	88603816	89131977	1.66819	NA
7	90487522	91225931	1.66928	Dlg2
7	91225934	91724139	1.60804	Dlg2
7	91751494	91798943	1.50907	Dlg2
7	91799378	92309115	1.69013	4930567K12Rik,Dlg2
7	93375498	94316611	1.631	NA
7	94428442	95386306	1.61264	NA
7	95387436	95721817	1.73217	NA
7	98802676	98892059	2.38044	Wnt11,Uvrag
7	99316372	99483009	2.37113	Snord15b,Snord15a,Map6,Klhl35,Gdpd5,Serpinh1,Rps3
7	101000000	102000000	2.30785	Atg16l2,Mir139,Arap1,Stard10,Pde2a,Fchsd2
7	103000000	103000000	1.6717	Olfr560,Olfr561,Olfr564,Olfr568,Olfr569,Olfr570,Olfr571,Olfr572,Olfr574,Olfr575,Olfr576,Olfr578,Olfr582,Olfr78,Olfr566,Olfr577
7	108000000	108000000	1.52658	Olfr490,Olfr492,Olfr491,Olfr493
7	109000000	109000000	1.11999	NA
7	113000000	113000000	1.63104	Btbd10
7	114000000	115000000	1.6611	Cyp2r1,Pde3b
7	116000000	116000000	1.7867	Sox6os,Sox6
7	117000000	117000000	1.71014	NA
7	120000000	121000000	1.75549	Abca15,Abca16
7	128000000	128000000	2.41087	Orai3,Hsd3b7,Zfp668,Prss53,Zfp646,Fbxl19,Stx4a,Stx1b,Vkorc1,Setd1a
7	139000000	140000000	2.26107	Nkx6-2,Dpysl4,Stk32c,Pwwp2b,Lrrc27,Cfap46,Jakmip3,Inpp5a
7	141000000	141000000	2.37011	Hras,Rassf7,Mir210,Sct,Irf7,Cdhr5,Ptdss2,Ano9,Lrrc56,Lmntd2,Phrf1,Deaf1,Tmem80,Eps8l2,Drd4,Rnh1
7	141000000	142000000	2.51342	Slc25a22,Snora52,Rplp2,Cd151,Polr2l,Gm10575,Cracr2b,Pidd1,Tspan4,Chid1,Pnpla2,Cend1
7	142000000	142000000	2.35325	Muc5ac,Muc5b
7	142000000	142000000	2.33131	Mir3104,Mob2,Brsk2
7	142000000	142000000	2.3809	Dusp8
7	142000000	143000000	2.35637	Mrpl23,Mir675,H19,Mir483,Igf2os,Ins2,Tnnt3,Prr33,Nctc1,Igf2
7	143000000	143000000	2.34123	Tssc4,R74862,Cd81,Trpm5,Kcnq1
7	143000000	144000000	2.41169	Cdkn1c,Phlda2,Slc22a18,Nap1l4,Kcnq1
7	144000000	144000000	2.29979	Mrgprg,Mrgpre,Osbpl5,Nadsyn1,Dhcr7,Acte1
7	145000000	145000000	2.28272	Smim38,Mrgprf,Mrgprd,Tpcn2
8	3074617	3169795	1.7972	Insr
8	3805732	3906266	1.78745	Cd209d,Cd209e
8	4730771	4754657	1.6547	Shcbp1
8	4863010	4918168	1.75516	NA
8	5000889	5018463	1.48671	NA
8	5018466	5502762	1.64291	Slc10a2
8	5510321	5855281	1.70788	NA
8	5857620	5992716	1.62764	NA
8	6062266	6889887	1.63001	NA
8	6899745	7012809	1.63973	NA
8	7014398	7368233	1.66542	NA
8	7374693	7435834	1.5192	NA
8	7435837	8127396	1.68947	NA
8	8127399	8306145	1.83949	NA
8	9358961	9582078	1.83768	Fam155a
8	9582081	9606624	1.64809	Fam155a
8	9606627	9751247	1.84985	Fam155a
8	15278836	15315802	1.80555	NA
8	15481418	18196992	1.71669	Mir3106,Csmd1
8	18196995	18545692	1.83545	NA
8	18953681	19319481	1.80471	Defb40,Defb38,Defb12,Defb34,Spag11b,Spag11a,Defb4,Defb14,Defa-ps12,Defb6,Defb5,Defb46,Defb3,Defa-ps13,Defb37,Defb39
8	19362201	19392486	0.838443	NA
8	21874842	21926205	1.65857	Defb9,Defb11
8	27751183	28126901	1.67292	Gm8096
8	28126904	28142297	1.51237	NA
8	28144085	28322520	1.72516	NA
8	28322523	28412280	1.63403	NA
8	28413093	28751720	1.78033	Unc5d
8	28751723	28772392	1.58661	Unc5d
8	28772395	29135618	1.72361	Unc5d
8	29135621	29160964	1.54047	Unc5d
8	29225788	29796582	1.65766	NA
8	29805311	30447681	1.60885	NA
8	30455454	30587519	1.66604	4933433F19Rik
8	30587522	30896828	1.79116	NA
8	31290519	31400477	1.83259	7420700N18Rik
8	31401369	31667414	1.71572	NA
8	31793481	31968874	1.75586	Nrg1
8	31970890	32247012	1.81021	Gm8179,Nrg1
8	32247015	32483969	1.70232	NA
8	32483972	32694720	1.61031	NA
8	32735175	32868613	1.68229	NA
8	33519422	33586907	1.76219	Tex15
8	36641624	37107034	1.79763	G630064G18Rik,AI429214,Dlc1
8	37107467	37324197	1.63268	NA
8	37328957	37817758	1.6428	Sgcz
8	37822790	37893313	1.68942	Sgcz
8	37893316	38643514	1.56069	Mir383,Sgcz
8	38643517	38850427	1.687	Sgcz
8	38857629	38941148	1.59957	NA
8	38941151	39025545	1.8139	Tusc3
8	39027896	39124530	1.73008	Tusc3
8	39163817	39212159	1.72752	Tusc3
8	39212641	39792428	1.65355	Msr1,Gm6213
8	39792431	40047502	1.7135	NA
8	40051710	40123741	1.61667	NA
8	40123744	40377024	1.7713	Fgf20,Mir7666,Micu3
8	40647771	40864201	1.8416	Adam25,Adam39,Adam24,Adam20,Slc7a2
8	41252063	41343562	1.74033	Asah1,Pcm1
8	41532371	41929071	1.72425	2810404M03Rik
8	41929562	42362549	1.61849	2810404M03Rik
8	42367077	42527373	1.5139	NA
8	42528735	42747989	1.67285	NA
8	42748336	42801674	1.5192	NA
8	42801677	44685028	1.72123	Adam26b,Adam26a,Adam34l,Triml2,Triml1,Zfp42,Adam34,Gm5347
8	44685031	44899591	1.83733	NA
8	45391034	45756172	1.82733	Tlr3,Sorbs2os,Sorbs2
8	48457783	48499480	1.81345	Tenm3
8	48567063	49175700	1.83247	Tenm3
8	49175703	50731055	1.62636	Gm2516
8	50732084	50816547	1.49407	NA
8	50816550	51224907	1.65602	NA
8	51229480	51342663	1.55523	NA
8	51343463	51428180	1.6736	NA
8	51428183	51787755	1.55561	NA
8	51788506	51790887	0.078772	NA
8	51790890	52738769	1.59715	1190028D05Rik
8	52785304	53491134	1.54499	NA
8	53491137	54059653	1.66692	Aga,Neil3
8	54085803	54166908	1.62804	Vegfc
8	54167905	54186881	1.46575	Vegfc
8	54187694	54509575	1.66851	NA
8	54538117	54760727	1.73104	Asb5,Spata4,Wdr17
8	54763730	54880710	1.61277	Gpm6a
8	54883963	54932472	1.72389	Gpm6a
8	54932475	55066194	1.53989	Gpm6a
8	55072317	55622808	1.78844	NA
8	55623247	55879139	1.59819	Adam29
8	55880772	56039046	1.69819	Adam29,Glra3
8	56039785	56134226	1.55355	Glra3
8	56141235	56496675	1.65988	Hpgd,4930518J21Rik
8	56496678	56633648	1.82043	Cep44,Fbxo8
8	56633651	57302174	1.70421	NA
8	57828742	57998192	1.79507	Galntl6
8	58083947	58136700	1.68247	Galntl6
8	58137241	58201077	1.47685	Galntl6
8	58201080	59427498	1.64238	Gm15881,BC030500,Galntl6
8	59429028	59532976	1.51952	NA
8	59532979	59699273	1.71521	NA
8	59699276	59952182	1.6203	4930470O06Rik
8	59957838	60455917	1.68269	NA
8	60647287	61217376	1.85427	Mfap3l,Hpf1,Clcn3,Nek1
8	61759692	61804803	1.72317	Palld
8	61804806	62020921	1.82873	Ddx60,Palld
8	62020924	62504358	1.67543	Anxa10,Ddx60
8	62505235	62534411	1.43594	NA
8	62534894	62708685	1.62818	NA
8	62708688	62763565	1.45697	NA
8	62765413	62801261	1.7553	NA
8	62801264	62854295	1.58115	NA
8	62957628	63871477	1.63726	Spock3
8	63873516	64003605	1.722	Sgo2b
8	64004708	64730844	1.75443	Mir710,Msmo1,Tll1,Cpe
8	65118607	65358342	1.76172	Smim31
8	65358345	66674000	1.67354	Tktl2,Tma16,Marchf1
8	66770382	66800807	1.60511	NA
8	66800810	67357573	1.71844	Naf1
8	67445545	68269653	1.79636	Nat1,Nat3,Nat2,Psd3
8	68297556	68931446	1.86215	1700125H03Rik,Lpl,Sh2d4a,Ints10,Csgalnact1
8	69184745	69334970	1.8451	D130040H23Rik,Zfp930
8	69334973	69345473	1.60229	NA
8	70952035	70954087	0.001512	NA
8	71001818	71003115	0.107441	NA
8	72976795	73314234	1.70041	Mir28b,Large1
8	73422196	73464979	1.60833	NA
8	73464982	73718586	1.75015	NA
8	73718589	73748349	1.5332	NA
8	73748839	73996078	1.68051	NA
8	73996797	74030248	0.00049	NA
8	74030251	74426310	1.64844	NA
8	74426379	74432237	0.06842	NA
8	74432240	74690815	1.69884	NA
8	75230776	75384000	1.83655	NA
8	75384003	75737168	1.71435	Iqcm
8	75737171	75753621	1.47033	Iqcm
8	75755039	76605206	1.66202	Iqcm
8	76633470	76810104	1.71037	Gm10649
8	76814229	76883359	1.6723	Gm10649
8	76912360	77120916	1.74227	Nr3c2
8	81041684	81135807	1.78479	NA
8	81135810	81141481	0.14357	NA
8	81198451	82457096	1.67411	Il15,Inpp4b
8	82457549	82459649	0.053669	NA
8	82459652	82740596	1.72447	NA
8	83062122	83064195	0	Rnf150
8	83480821	83501799	0.021047	NA
8	85622480	85686725	1.75743	Neto2
8	85720686	85821656	1.76698	Itfg1
8	85825194	86171075	1.82618	Itfg1,Phkb
8	86231065	86234240	0.030217	NA
8	87459764	87638717	2.15414	Cbln1,Gm2694,1700096P03Rik,4933402J07Rik
8	87638720	87971910	2.28407	1700096P03Rik,Zfp423
8	89118784	89121939	0.033071	NA
8	89888940	89912108	1.72133	NA
8	89912111	90162936	1.82321	NA
8	90162939	90166763	0.852015	NA
8	90166766	90726734	1.87738	Tox3
8	91544062	91760274	2.10758	Fto
8	91762177	91982107	2.14544	Irx3
8	93013842	93567126	1.84781	Ces1a,Ces1c,Ces1f,Ces1e,Ces1h,Ces5a,Ces1d,Ces1b,Ces1g
8	95158561	95309793	2.19405	Cngb1,Kifc3
8	96090246	96416184	1.79628	NA
8	96422941	96452445	1.54751	NA
8	96453387	96554280	1.71798	NA
8	96554283	97109702	1.63326	NA
8	97116918	97182635	1.72109	NA
8	97182638	97233810	1.4553	NA
8	97234679	98310392	1.61488	NA
8	98311495	98829748	1.57944	NA
8	98867584	99097523	1.5865	Gm15679,Cdh8
8	99099957	99189047	1.63741	Cdh8
8	99189570	99365638	1.54266	Cdh8
8	99366500	99379397	1.66359	Cdh8
8	99420204	99441327	1.48782	A330008L17Rik
8	99485702	99525615	1.54734	A330008L17Rik
8	99525618	99619542	1.65649	A330008L17Rik
8	99731301	100000000	1.59347	A330008L17Rik
8	100000000	101000000	1.61482	NA
8	101000000	101000000	1.42639	NA
8	101000000	101000000	1.61858	NA
8	101000000	102000000	1.51678	NA
8	102000000	102000000	1.62189	NA
8	102000000	102000000	1.44598	NA
8	102000000	102000000	1.625	NA
8	102000000	102000000	1.75349	NA
8	102000000	102000000	1.59409	NA
8	102000000	103000000	1.69519	Cdh11
8	103000000	103000000	1.56326	NA
8	103000000	103000000	1.73834	NA
8	103000000	103000000	1.60618	NA
8	103000000	103000000	1.74946	1600027J07Rik
8	103000000	104000000	1.86502	NA
8	104000000	104000000	2.23629	Cmtm2b,Cmtm3,Cmtm4,Dync1li2,Terb1
8	106000000	107000000	2.1583	Zfp90,Nfatc3,1810019D21Rik,Pla2g15,Esrp2,Slc7a6,Prmt7,Slc7a6os,Cdh3,Cdh1,1110028F18Rik,4930506A18Rik,Smpd3,Tango6
8	109000000	109000000	2.22611	Mir3108,Zfhx3
8	110000000	110000000	2.23182	Txnl4b,Dhodh,Atxn1l,Pmfbp1,Dhx38,Pkd1l3,Ist1,Hp,Zfp821
8	111000000	111000000	2.2165	Mir3473d,Exosc6,Clec18a,Cog4,St3gal2,Ddx19a,9430091E24Rik,Aars,Pdpr,Glg1,Fcsk,Ddx19b
8	112000000	113000000	1.76346	Gm26994,Gm10280,Cntnap4
8	114000000	114000000	1.82533	NA
8	114000000	115000000	2.13315	Wwox
8	116000000	116000000	1.84752	NA
[truncated: 114 more rows]

## Sheet: NSPC Fig7
Aph, rep1						Aph, rep2						ART558, rep1						ART558, rep2						Aph+ART558, rep1						Aph+ART558, rep2
CHROM	START	END	Copy Number treated	Gene		CHROM	START	END	Copy Number treated	Gene		CHROM	START	END	Copy Number treated	Gene		CHROM	START	END	Copy Number treated	Gene		CHROM	START	END	Copy Number treated	Gene		CHROM	START	END	Copy Number treated	Gene
16	40627803	41626493	1.26414	Lsamp		16	40647638	41636154	1.27763	Lsamp		1	3068086	3081933	1.13699	NA		1	3170780	3214252	1.26173	NA		16	40606624	41625663	1.28806	Lsamp		16	40635236	40781521	1.32519	Lsamp
2	41316050	42095472	1.41951	Lrp1b		2	41258349	42118744	1.43709	Lrp1b		1	3081936	3118471	1.33921	NA		1	3260733	3413874	1.36918	Xkr4		2	41262781	42115272	1.44616	Lrp1b		16	40781958	41496861	1.2299	Lsamp
2	96898672	97179364	1.49166	Lrrc4c		2	97010555	97063672	1.39981	Lrrc4c		1	3162300	3213360	1.2346	NA		1	3423246	3456584	1.21039	Xkr4		4	66638820	66733583	1.64519	N/A		17	39843165	39848169	127.119	N/A
6	63751918	64099134	1.56414	grid2		8	16382993	16844272	1.66755	Csmd1		1	3254632	3260904	1.20669	Xkr4		1	3566412	3667629	1.34593	Xkr4		4	133783143	133825875	1.54596	Gm34296, Gm12974		18	90053892	90462048	1.60201	Gm23859
8	16499382	16835316	1.65132	Csmd1								1	3293392	3358457	1.27322	Xkr4		1	3694635	3723696	1.18354	NA		6	63762059	64109106	1.53695	grid2		19	9133437	9828189	1.69654	Gm38656, Gm9750,Stxbp3-ps
												1	3424209	3458241	1.25165	Xkr4		1	3758661	3911982	1.32614	NA		8	16505777	16938943	1.65143	Csmd1		2	41246100	42104813	1.43011	Lrp1b
												1	3576845	3640268	1.24421	Xkr4		1	3924331	3951983	1.17491	NA								2	96849565	97098626	1.47161	Lrrc4c
												1	3640271	3668534	1.44317	Xkr4		1	3953334	3973391	1.4031	NA								6	63736386	64084222	1.54223	Grid2
												1	3808586	3911487	1.2384	NA		1	3988842	4244468	1.33445	Rp1								8	16509773	16846997	1.62698	Csmd1
												1	3989973	4131691	1.31649	Rp1		1	4244471	4247465	1.08877	Rp1
												1	4144938	4171708	1.15364	Rp1		1	4261175	4308661	1.27977	Rp1
												1	4205592	4214551	1.18491	Rp1		1	4308664	4317676	0.939199	Rp1
												1	4214554	4247520	1.28553	Rp1		1	5196329	5222376	1.48752	NA
												1	4261139	4308929	1.24321	Rp1		1	5295662	5344743	1.31038	NA
												1	4309443	4318671	0.857863	Rp1		1	5359279	5544706	1.3182	NA
												1	4615990	4685302	1.51392	NA		1	5638372	5703776	1.3321	NA
												1	4954162	4972445	1.39319	Rgs20		1	5703779	5743865	1.20046	NA
												1	5289565	5319190	1.23192	NA		1	5743868	5913045	1.37209	NA
												1	5357924	5516499	1.28296	NA		1	5917825	6142766	1.41086	NA
												1	5594692	5603823	1.21994	Oprk1		1	6237168	6355748	1.38606	Rb1cc1
												1	5633582	5743928	1.2288	NA		1	6520993	6658929	1.29956	St18
												1	5831040	5875273	1.18111	NA		1	6695367	6799694	1.28976	St18
												1	5875276	5912726	1.35113	NA		1	6799697	6860726	1.46782	St18
												1	5919346	6016473	1.38698	NA		1	7121328	7149532	1.4827	Pcmtd1
												1	6017244	6024556	1.12898	NA		1	7150834	7162176	1.22922	Pcmtd1
												1	6024559	6039924	1.29451	NA		1	7245343	7261749	1.15985	NA
												1	6251256	6324974	1.36625	Rb1cc1		1	7261752	7270601	1.3628	NA
												1	6327497	6333445	1.01247	NA		1	7443568	7465829	1.12718	NA
												1	6334896	6357108	1.43829	NA		1	7503645	7613405	1.26694	NA
												1	6521912	6558101	1.22022	St18		1	7850902	7879842	1.18001	NA
												1	6559197	6578584	1.33335	St18		1	8036534	8065027	1.15455	NA
												1	6579270	6587284	1.10655	St18		1	8083477	8091692	1.44032	NA
												1	6588828	6800219	1.32088	St18		1	8197847	8287232	1.344	NA
												1	6830661	6860298	1.38046	St18		1	8318502	8326302	1.05901	NA
												1	7152439	7162459	1.27327	Pcmtd1		1	8331266	8370397	1.06855	Sntg1
												1	7185550	7204562	1.36485	NA		1	8374668	8414346	1.38449	Sntg1
												1	7243093	7271338	1.22049	NA		1	8414349	8429819	1.04877	Sntg1
												1	7419354	7434431	1.33479	NA		1	8436581	8465601	1.0472	Sntg1
												1	7437053	7467810	1.14867	NA		1	8481956	8494370	1.1863	Sntg1
												1	7503819	7601118	1.26624	NA		1	8494373	8509145	1.07684	Sntg1
												1	7601121	7647897	1.41272	NA		1	8539260	8617740	1.1327	Sntg1
												1	7685229	7701324	1.29212	NA		1	8746969	8813105	1.18831	Sntg1
												1	7747448	7771567	1.21907	NA		1	8944359	9038930	1.23647	Sntg1
												1	7850827	7880128	1.17117	NA		1	9096552	9115683	1.04343	Sntg1
												1	8035523	8065128	1.18822	NA		1	9115686	9134726	1.43611	Sntg1
												1	8198341	8287438	1.29148	NA		1	9134729	9164746	1.15202	Sntg1
												1	8318299	8354677	1.04618	NA		1	9164749	9264628	1.33681	Sntg1
												1	8359279	8366016	1.01159	Sntg1		1	9265559	9279518	1.10132	Sntg1
												1	8367208	8414462	1.34614	Sntg1		1	9280125	9295278	1.23271	Sntg1
												1	8414465	8429848	1.05677	Sntg1		1	9329135	9363215	1.33422	NA
												1	8443323	8465287	1.05152	Sntg1		1	9489317	9513311	1.26348	NA
												1	8481455	8620407	1.16147	Sntg1		1	9667459	9696309	1.11863	Mybl1
												1	8746883	8844943	1.22102	Sntg1		1	10149311	10228479	1.47538	Arfgef1
												1	8866825	8901783	1.35855	Sntg1		1	10392672	10658642	1.43145	Cpa6
												1	8902643	8911955	1.06033	Sntg1		1	11035176	11145909	1.29409	Prex2
												1	8944382	8991486	1.27923	Sntg1		1	11179398	11200544	1.32536	Prex2
												1	8991489	9040062	1.12869	Sntg1		1	11200547	11213036	1.16548	Prex2
												1	9100162	9115130	1.00108	Sntg1		1	11298249	11315056	1.28981	Prex2
												1	9115489	9165719	1.23822	Sntg1		1	11348181	11359859	1.18288	NA
												1	9189289	9268764	1.29559	Sntg1		1	11382463	11401296	1.12517	NA
												1	9268767	9296750	1.1359	Sntg1		1	11421687	11477458	1.34431	A830018L16Rik
												1	9329841	9513361	1.41497	NA		1	11489926	11740805	1.33797	A830018L16Rik
												1	10267467	10277884	1.38827	NA		1	11821198	11840336	1.11748	A830018L16Rik
												1	10298640	10308959	1.55399	NA		1	11840339	11966595	1.30268	A830018L16Rik
												1	10391748	10456362	1.34297	Cpa6		1	11967185	11979640	1.14267	A830018L16Rik
												1	10498342	10526469	1.25913	Cpa6		1	11979643	11986844	1.29985	NA
												1	10632663	10643066	1.25543	Cpa6		1	11987948	12060211	1.41033	NA
												1	10658135	10672684	1.17147	Cpa6		1	12135904	12168411	1.21404	NA
												1	10839295	10857341	1.23392	Mir467e		1	12172514	12245574	1.42451	NA
												1	11035860	11144869	1.2886	Prex2		1	12360013	12486092	1.38317	Mir6341
												1	11200341	11210056	1.10894	Prex2		1	12554467	12573519	1.57957	NA
												1	11238624	11255841	1.24077	Prex2		1	14511855	14572534	1.41117	NA
												1	11255844	11281083	1.43658	Prex2		1	14573374	14640788	1.55127	NA
												1	11332018	11409756	1.29202	NA		1	14880169	14908961	1.25773	Trpa1
												1	11489784	11744059	1.30628	A830018L16Rik		1	15335999	15355041	1.32903	Kcnb2
												1	11823398	11845595	1.11531	A830018L16Rik		1	15370704	15414068	1.30008	Kcnb2
												1	11846124	11945164	1.24009	A830018L16Rik		1	15414987	15524022	1.49566	Kcnb2
												1	11967354	11990487	1.26573	A830018L16Rik		1	15712743	15755311	1.42097	Kcnb2
												1	12074880	12117464	1.22171	NA		1	16279983	16475159	1.53338	Stau2
												1	12178503	12212095	1.32003	NA		1	16956836	17089055	1.52834	Jph1
												1	12224596	12294804	1.36943	NA		1	17153213	17211168	1.3926	Gdap1
												1	12295583	12341873	1.25029	NA		1	17211171	17287967	1.27195	NA
												1	12371438	12481377	1.32876	Mir6341		1	17424691	17462789	1.16711	NA
												1	13945889	13974748	1.28906	NA		1	17582469	17613268	1.31296	Pi15
												1	14078959	14130835	1.62107	NA		1	17613271	17628868	1.09876	Pi15
												1	14190381	14286731	1.62916	Eya1		1	17629911	17748351	1.37886	Pi15,Crispld1,Gm16070
												1	14538677	14675725	1.51458	NA		1	17748354	17842680	1.20729	Crispld1
												1	14774079	14787621	1.27299	NA		1	17849860	17881346	1.25022	NA
												1	14787624	14816430	1.51939	NA		1	17894796	18020678	1.41835	NA
												1	14880802	14908469	1.28448	Trpa1		1	18100575	18149829	1.18333	Crisp4
												1	14982583	15016622	1.38622	NA		1	18161828	18196601	1.17864	NA
												1	15091130	15124959	1.3274	NA		1	18196604	18212240	1.00718	Defb44-ps
												1	15330573	15415210	1.33458	Kcnb2		1	18258589	18266840	1.00617	Defb41
												1	15415213	15524066	1.46071	Kcnb2		1	18267359	18282494	1.18486	NA
												1	15713085	15758540	1.41909	Kcnb2		1	18294656	18303474	1.31119	NA
												1	16353102	16494504	1.51881	Stau2		1	18304141	18319707	1.07574	NA
												1	16763468	16903870	1.62463	NA		1	18363651	18404718	1.12397	NA
												1	16962843	16978464	1.31502	NA		1	18406216	18528331	1.29445	NA
												1	16979170	17089720	1.52681	Jph1		1	18548221	18830282	1.27853	NA
												1	17210203	17287749	1.28033	NA		1	18830285	18868770	1.17279	NA
												1	17310643	17370264	1.24051	NA		1	18868773	19080265	1.404	Gm15825
												1	17425694	17464112	1.20934	NA		1	19111139	19154536	1.44364	Tfap2d
												1	17530046	17566183	1.29706	NA		1	19464789	19484884	1.16197	NA
												1	17566328	17576974	1.17691	NA		1	19526054	19557074	1.18756	NA
												1	17594464	17631649	1.26699	Pi15		1	19557678	19594274	1.42859	NA
												1	17646096	17840800	1.26387	Crispld1,Gm16070		1	19594277	19704127	1.32348	NA
												1	17848862	17881793	1.29168	NA		1	19847478	19875320	1.24278	NA
												1	18101003	18213132	1.16685	Crisp4,Defb44-ps		1	19975656	20113838	1.31303	Pkhd1
												1	18226202	18257006	1.28334	Defb18,Defb41		1	20145076	20223139	1.27762	Pkhd1
												1	18257372	18266490	1.00616	Defb41		1	20356892	20408481	1.36444	4930486I03Rik,Pkhd1
												1	18266493	18284652	1.22136	NA		1	21550749	21751898	1.34759	Kcnq5
												1	18370239	18398247	1.03821	NA		1	21751901	21761320	1.11404	Kcnq5
												1	18399350	18406803	1.0327	NA		1	21761323	21808756	1.33223	Kcnq5
												1	18448024	18462757	1.037	NA		1	21819263	21914773	1.32932	Kcnq5
												1	18463254	18469169	1.20239	NA		1	21916793	21932681	1.15414	Kcnq5
												1	18562847	18585126	1.16747	NA		1	21932684	21955748	1.3072	Kcnq5
												1	18596132	18674045	1.23998	NA		1	22035150	22133179	1.44604	NA
												1	18686877	18758505	1.23512	NA		1	22149874	22185274	1.32784	NA
												1	18766481	18849709	1.26369	NA		1	22187052	22200524	1.10678	NA
												1	18849712	18866847	1.05149	NA		1	22399784	22493106	1.3023	Rims1
												1	18976787	19003859	1.31821	NA		1	22682114	22865974	1.45979	Rims1
												1	19336212	19359017	1.31278	NA		1	22886576	22958887	1.46654	Gm7759
												1	19462536	19503265	1.21509	NA		1	22990892	22999601	1.25068	NA
												1	19513105	19576099	1.27574	NA		1	22999604	23027642	1.60139	NA
												1	19584951	19613454	1.28847	NA		1	23028505	23049413	1.35501	NA
												1	19642563	19650943	1.19602	NA		1	23067890	23092842	1.20991	NA
												1	19776528	19793403	1.24281	NA		1	23261936	23293264	1.16809	Mir30a,Mir30c-2
												1	19923838	19955259	1.30784	NA		1	23400681	23561067	1.4835	NA
												1	20002222	20114414	1.273	Pkhd1		1	23561070	23589743	1.36231	Gm28822
												1	20143947	20221198	1.29313	Pkhd1		1	23680814	23703137	1.54255	NA
												1	20237188	20277219	1.35884	Pkhd1		1	23846938	23881716	1.43397	B3gat2,Smap1
												1	20323170	20340131	1.26862	Pkhd1		1	24384182	24400238	1.25108	Col19a1
												1	20350062	20409582	1.34889	4930486I03Rik,Pkhd1		1	24400241	24447022	1.37303	Col19a1
												1	21552991	21716419	1.33814	Kcnq5		1	24488993	24555049	1.43456	Col19a1
												1	21721897	21779178	1.2788	Kcnq5		1	24897894	25007416	1.43682	NA
												1	21779779	21808059	1.39851	Kcnq5		1	25158668	25170477	1.39841	Adgrb3
												1	21819270	21856783	1.26135	Kcnq5		1	25187035	25223212	1.40299	Adgrb3
												1	21875437	21899105	1.2251	Kcnq5		1	25235079	25300629	1.26684	Gm20172,Adgrb3
												1	21899108	21913371	1.46017	Kcnq5		1	25341772	25425236	1.31608	Adgrb3
												1	21913374	21954798	1.24414	Kcnq5		1	25426317	25449103	1.14502	Adgrb3
												1	22039757	22044549	1.09301	NA		1	25449106	25458524	1.3381	Adgrb3
												1	22044552	22142211	1.40224	NA		1	25533466	25547401	1.14776	Adgrb3
												1	22142214	22199697	1.23722	NA		1	25547404	25561806	0.917451	Adgrb3
												1	22200249	22223788	1.36454	NA		1	25562716	25575689	1.15862	Adgrb3
												1	22238746	22257349	1.36298	NA		1	25608467	25810282	1.2677	Adgrb3
												1	22405759	22494246	1.31495	Rims1		1	25842938	25904268	1.25068	NA
												1	22536700	22601129	1.3012	Rims1		1	25945323	26015423	1.33976	NA
												1	22711285	22729652	1.3001	Rims1		1	26015988	26111361	1.17253	NA
												1	22729655	22763565	1.53672	Rims1		1	26113925	26257931	1.26068	NA
												1	22814532	22865804	1.34919	NA		1	26272708	26309659	1.11958	NA
												1	23230989	23243189	1.29641	NA		1	26309662	26348138	1.2574	NA
												1	23263809	23291932	1.17058	Mir30a,Mir30c-2		1	26394477	26568093	1.29163	NA
												1	23396304	23410462	1.39672	NA		1	26597420	26644655	1.28508	NA
												1	23860484	23881754	1.34857	Smap1		1	26655350	26679459	1.09436	NA
												1	24199961	24229997	1.50007	Col9a1		1	26709968	26738119	1.0226	NA
												1	24384561	24400762	1.25852	Col19a1		1	26809489	26829524	1.03266	NA
												1	24814642	24888960	1.44187	NA		1	26829527	26897392	1.14469	NA
												1	24897955	24925336	1.31362	NA		1	26914703	26935095	1.00944	NA
												1	24925339	25005816	1.42604	NA		1	26953684	26989823	1.09609	NA
												1	25032153	25101141	1.46104	Adgrb3		1	27000476	27021122	1.07242	NA
												1	25126781	25131669	1.46544	Adgrb3		1	27146599	27156175	0.961524	NA
												1	25132208	25138511	1.25773	Adgrb3		1	27208139	27237252	1.27141	NA
												1	25159527	25172106	1.37075	Adgrb3		1	27237255	27261774	1.09647	NA
												1	25234001	25299332	1.26599	Gm20172,Adgrb3		1	27277914	27302568	1.26904	NA
												1	25323555	25449404	1.29693	Adgrb3		1	27319961	27367881	1.10004	NA
												1	25484081	25505228	1.31111	Adgrb3		1	27385233	27417987	1.09843	NA
												1	25533031	25573696	1.13589	Adgrb3		1	27443194	27578807	1.10934	NA
												1	25634799	25649767	1.20936	Adgrb3		1	27578810	27592846	0.906583	NA
												1	25669828	25816842	1.29552	Adgrb3		1	27592849	27688167	1.07002	NA
												1	25843109	25906645	1.23303	NA		1	27693076	27716254	1.01853	NA
												1	25972544	26112390	1.2131	NA		1	27765655	27846248	1.08982	NA
												1	26115443	26197613	1.19182	NA		1	27867844	27946224	1.0536	Gm5524
												1	26376934	26394251	1.04585	NA		1	27946227	27956755	0.924993	NA
												1	26456283	26585894	1.2607	NA		1	27956758	28008150	1.3288	NA
												1	26597040	26633133	1.31382	NA		1	28009315	28027277	1.06883	NA
												1	26640106	26654972	1.42372	NA		1	28041269	28102153	1.09077	NA
												1	26654975	26679541	1.11375	NA		1	28111251	28128215	1.15529	NA
												1	26688746	26706392	1.18466	NA		1	28136497	28169688	1.0449	NA
												1	26716341	26737398	1.01157	NA		1	28218392	28245861	1.02662	NA
												1	26793703	26808083	1.36364	NA		1	28245864	28310266	1.19014	NA
												1	26829719	26896699	1.13289	NA		1	28315765	28332707	0.87688	NA
												1	26913398	26935133	1.04692	NA		1	28357595	28380910	0.999714	NA
												1	26950639	26992633	1.0894	NA		1	28501488	28551514	1.04278	NA
												1	26998649	27016161	1.12872	NA		1	28558195	28704221	1.15387	NA
												1	27016164	27021132	0.902852	NA		1	28704224	28723502	1.31043	NA
												1	27169428	27176106	0.849642	NA		1	28723505	28756305	1.17785	NA
												1	27192888	27261812	1.16069	NA		1	28756308	28774949	1.02289	NA
												1	27385098	27418025	1.07136	NA		1	28811642	28854740	1.08476	NA
												1	27444073	27498066	1.10031	NA		1	28872488	29030609	1.07013	NA
												1	27498069	27527157	1.23516	NA		1	29031054	29061476	1.23308	NA
												1	27527160	27570212	1.0844	NA		1	29061479	29113626	0.986892	NA
												1	27578696	27592686	0.972202	NA		1	29121065	29159121	1.02945	NA
												1	27592689	27653882	1.15617	NA		1	29199723	29215113	0.802583	NA
												1	27654451	27661225	0.856444	NA		1	29215116	29295555	1.03648	NA
												1	27661228	27686697	1.10992	NA		1	29296299	29457561	1.15993	Mir6342
												1	27693132	27710717	1.00822	NA		1	29488641	29506051	1.19978	NA
												1	27711081	27870176	1.19211	NA		1	29506770	29554295	1.03564	NA
												1	27870179	27895466	0.986227	Gm5524		1	29664771	29694850	1.09996	NA
												1	27903665	27970511	1.14133	NA		1	29752656	29786546	1.04439	NA
												1	27970514	28007458	1.32346	NA		1	29809261	29855774	0.979592	NA
												1	28007461	28026988	1.02996	NA		1	29864531	29985668	1.18754	NA
												1	28040847	28102219	1.12207	NA		1	29987372	30004523	1.42051	NA
												1	28110919	28136053	1.29954	NA		1	30008718	30034792	1.08761	NA
												1	28136458	28169805	1.10981	NA		1	30094311	30201623	1.15432	Gm31465
												1	28217296	28282575	1.10059	NA		1	30201626	30289840	1.29551	NA
												1	28287171	28380950	1.07805	NA		1	30341979	30358777	1.08545	NA
												1	28408592	28491021	1.27811	NA		1	30358780	30420386	1.39618	NA
												1	28503935	28551698	1.06069	NA		1	30420839	30515829	1.1935	NA
												1	28558067	28669599	1.17455	NA		1	30811081	30839396	1.45126	Phf3
												1	28670656	28679377	1.35745	NA		1	31085041	31146957	1.52492	4931428L18Rik,Gm29669
												1	28679380	28701849	1.12849	NA		1	31320054	31335504	1.19949	NA
												1	28703010	28755587	1.24638	NA		1	31352778	31363516	1.07281	NA
												1	28763238	28776391	1.14552	Gm597		1	31395628	31444832	1.30862	NA
												1	28787926	28796590	0.939594	NA		1	31476600	31499853	1.07244	NA
												1	28828454	28855080	1.1324	NA		1	31499856	31513024	1.38299	NA
												1	28872304	29112031	1.1091	NA		1	31513463	31536594	1.17688	NA
												1	29122458	29160023	1.07902	NA		1	31575679	31612222	1.09698	NA
												1	29167262	29197836	1.21726	NA		1	31636177	31808949	1.23012	NA
												1	29197929	29215765	0.865185	NA		1	31808952	31828507	1.49538	NA
												1	29215768	29290396	1.09695	NA		1	31828976	31893283	1.19051	NA
												1	29290399	29296581	0.845094	NA		1	31894695	31903275	1.01569	NA
												1	29296584	29460958	1.17026	Mir6342		1	31938010	31978052	1.34347	NA
												1	29509448	29517465	0.871098	NA		1	31982841	32005617	1.14183	NA
												1	29517468	29642184	1.20464	NA		1	32007683	32041430	1.15765	NA
												1	29662322	29695671	1.12308	NA		1	32095977	32116773	1.1394	NA
												1	29711066	29731584	1.06972	NA		1	32117959	32129015	1.40112	NA
												1	29807743	29831536	0.975684	NA		1	32130001	32170817	1.17171	NA
												1	29844150	29855665	1.05275	NA		1	32178464	32203612	1.21742	Khdrbs2
												1	29865440	29884469	1.0628	NA		1	32204415	32235077	1.39366	Khdrbs2
												1	29919481	29984150	1.17946	NA		1	32235080	32255534	1.08099	Khdrbs2
												1	30104070	30232507	1.18196	Gm31465		1	32276662	32341194	1.23622	Khdrbs2
												1	30277888	30290098	1.10124	NA		1	32341197	32361732	1.05062	Khdrbs2
												1	30342362	30357416	1.06276	NA		1	32412230	32419383	1.02395	Khdrbs2
												1	30421057	30447490	1.08509	NA		1	32419931	32459647	1.25555	Khdrbs2
												1	30447493	30530180	1.29055	NA		1	32494478	32539830	1.20935	Gm9839,Khdrbs2
												1	30955609	31147247	1.55828	4931428L18Rik,Gm29669		1	32549337	32568933	1.26415	Khdrbs2
												1	31320016	31338775	1.22502	NA		1	32570427	32586387	1.03229	Khdrbs2
												1	31348994	31370444	1.11009	NA		1	32586831	32661218	1.28986	Khdrbs2
												1	31466821	31535182	1.16313	NA		1	32687730	32768111	1.41976	NA
												1	31575036	31611267	1.09595	NA		1	32987385	33005632	1.13679	NA
												1	31612095	31636301	1.44096	NA		1	33005635	33073670	1.47882	NA
												1	31636737	31660536	1.18892	NA		1	33074870	33084601	1.1323	NA
												1	31746783	31772125	1.23507	NA		1	33129755	33155010	1.19476	NA
												1	31783399	31799281	0.992065	NA		1	37782459	37824345	1.44304	Tsga10
												1	31826886	31884283	1.15834	NA		1	38067898	38091341	1.45799	Rev1
												1	31895133	31903313	1.0348	NA		1	41171007	41226916	1.50498	4930448I06Rik
												1	31906144	31928556	1.30403	NA		1	41338942	41370000	1.49985	NA
												1	31938419	31977868	1.31975	NA		1	41508305	41551699	1.12003	NA
												1	31977871	32025295	1.17878	NA		1	41551702	41602568	1.35162	NA
												1	32087724	32115459	1.18971	NA		1	41616175	41706966	1.34614	NA
												1	32130428	32170538	1.20291	NA		1	41744162	41757700	1.22926	NA
												1	32188995	32208155	1.16479	Khdrbs2		1	41757703	41841244	1.35238	NA
												1	32233926	32255993	1.1488	Khdrbs2		1	41855120	41984465	1.39429	NA
												1	32274829	32342235	1.24107	Khdrbs2		1	42032202	42049088	1.38242	NA
												1	32343798	32362052	1.07358	Khdrbs2		1	42049529	42055857	1.03925	NA
												1	32414224	32420687	1.01664	Khdrbs2		1	42181616	42225523	1.68117	NA
												1	32421488	32462790	1.21192	Khdrbs2		1	44047853	44077611	1.47478	NA
												1	32586163	32640026	1.35604	Khdrbs2		1	44560653	44716316	1.30707	Gulp1
												1	32640336	32661334	1.21335	Khdrbs2		1	44732203	44748003	0.989608	4930521E06Rik,Gulp1
												1	32687735	32783913	1.39245	NA		1	44748006	44766438	1.41647	Gulp1
												1	32806326	32812921	1.25823	NA		1	44766906	44789688	1.14974	Gulp1
												1	32928756	32941322	1.22536	NA		1	44789691	44798300	0.831248	Gulp1
												1	32981988	32992998	1.20849	NA		1	44839068	44854903	0.989951	NA
												1	32993001	33007518	1.05947	NA		1	45096587	45146771	1.2759	NA
												1	33130110	33153891	1.2196	NA		1	45146774	45191278	1.09495	NA
												1	33154350	33211857	1.50527	NA		1	45209258	45222735	1.24544	NA
												1	33257831	33277029	1.40096	NA		1	45242491	45299824	1.20013	NA
												1	33296503	33323352	1.30066	NA		1	45317996	45327246	1.02118	Col3a1
												1	33336924	33350637	1.24255	NA		1	45362290	45420178	1.21245	Col5a2
												1	33529875	33584088	1.62842	Prim2		1	45434372	45483049	1.18604	Col5a2
												1	36297274	36325320	2.71001	Arid5a		1	45664318	45724197	1.27776	NA
												1	36514551	36594119	2.67415	Ankrd23,Ankrd39,Sema4c,Cnnm3,Fam178b		1	45813427	45840754	1.58474	Wdr75
												1	36757731	36808920	2.66857	Zap70,4933424G06Rik,Tmem131		1	45851873	45923685	1.46584	Slc40a1
												1	38077130	38091380	1.35948	Rev1		1	46823213	46850102	1.32776	Slc39a10
												1	41292840	41326960	1.23423	NA		1	46864551	46886336	1.39953	Slc39a10
												1	41326963	41372926	1.55788	NA		1	47030885	47040874	1.09993	NA
												1	41391233	41499442	1.43102	NA		1	47251495	47341137	1.20715	NA
												1	41508124	41552174	1.16313	NA		1	47341140	47363519	1.04736	NA
												1	41552567	41602250	1.33707	NA		1	47363522	47387511	1.34099	NA
												1	41615651	41882827	1.38884	NA		1	47387514	47623638	1.1905	Mir6350
												1	41893462	41942429	1.3934	NA		1	47638793	47737649	1.24807	NA
												1	43950651	43978630	1.27607	Tpp2		1	47738151	47762300	1.41575	NA
												1	43981956	43991151	1.04606	Tpp2		1	47762937	47908054	1.13198	NA
												1	44451233	44459207	0.996107	NA		1	47908057	47916023	1.3486	NA
												1	44459210	44468270	1.20443	NA		1	47916518	47980830	1.12377	NA
												1	44505793	44545884	1.23025	NA		1	47980833	48009687	0.95772	NA
												1	44561331	44601584	1.20905	Gulp1		1	48009690	48073768	1.19839	NA
												1	44658701	44664877	1.10648	Gulp1		1	48100305	48166193	1.16848	NA
												1	44665279	44716761	1.30979	Gulp1		1	48372546	48390010	1.03633	NA
												1	44732707	44748470	1.0816	4930521E06Rik,Gulp1		1	48390493	48555531	1.24523	NA
												1	44749445	44767471	1.40427	Gulp1		1	48558129	48641999	1.21431	NA
												1	44767684	44789851	1.15104	Gulp1		1	48642485	48682846	1.12008	NA
												1	44790273	44803670	0.924056	Gulp1		1	48719612	48729444	1.06195	NA
												1	44803673	44813445	1.23775	NA		1	48746904	48779106	0.99948	NA
												1	44838390	44853897	0.98385	NA		1	48779109	48961191	1.13287	NA
												1	44911296	44930036	1.10285	NA		1	48962413	49055029	1.01214	NA
												1	44938250	44947971	1.0138	NA		1	49055032	49094954	1.1151	NA
												1	45101025	45145767	1.22402	NA		1	49094957	49104158	0.860106	NA
												1	45145770	45187227	1.07949	NA		1	49104835	49150607	1.13156	NA
												1	45208133	45223284	1.31512	NA		1	49150610	49172162	0.857829	NA
												1	45243524	45280400	1.26148	NA		1	49215321	49223693	0.897455	NA
												1	45318229	45326923	1.03774	Col3a1		1	49225078	49237930	1.22264	NA
												1	45326926	45343309	1.48936	Col3a1		1	49238977	49250367	0.980073	C230029F24Rik
												1	45343312	45355129	1.22694	Col3a1		1	49257292	49301247	1.16112	C230029F24Rik
												1	45381697	45422533	1.18589	Col5a2		1	49358620	49416611	1.05096	NA
												1	45523986	45534976	1.2767	NA		1	49481796	49497389	0.925613	NA
												1	45592232	45605559	1.13702	NA		1	49497392	49554061	1.19239	NA
												1	45617585	45632469	1.21664	NA		1	49554064	49589053	0.945526	NA
												1	45663351	45721951	1.24215	NA		1	49648996	49698822	1.11511	NA
												1	45755044	45766519	1.28629	NA		1	49739917	49836512	1.25983	NA
												1	45801242	45810820	1.27212	Wdr75		1	49836515	49871113	1.05295	NA
												1	45810823	45845853	1.58704	Wdr75		1	49916400	49945772	1.11005	NA
												1	45957614	46003921	1.33113	NA		1	49952438	49971286	0.952248	NA
												1	46479825	46813446	1.48506	Slc39a10,Dnah7c		1	49974403	49982494	1.1661	NA
												1	46822629	46849359	1.34343	Slc39a10		1	50025869	50040485	1.20058	NA
												1	46920050	46934213	1.23133	Slc39a10		1	50040488	50049085	0.982194	NA
												1	47028189	47043924	1.18476	NA		1	50059923	50078040	0.964891	NA
												1	47256938	47317300	1.17823	NA		1	50121177	50246935	1.12012	NA
												1	47317303	47342703	1.33056	NA		1	50272070	50325002	1.02709	NA
												1	47345139	47360634	1.06231	NA		1	50342807	50366252	1.00344	NA
												1	47372447	47581506	1.20352	Mir6350		1	50399684	50425785	1.41087	NA
												1	47643362	47653999	1.23639	NA		1	50426953	50479325	1.12265	NA
												1	47661666	47714447	1.17269	NA		1	50486034	50526615	1.06814	NA
												1	47762125	47782681	1.09072	NA		1	50543311	50553586	1.03209	NA
												1	47783636	47805952	1.25452	NA		1	50553589	50612335	1.16683	NA
												1	47806307	47824827	1.12817	NA		1	50613163	50660034	0.955643	NA
												1	47828752	47848381	1.18791	NA		1	50672608	50750905	1.21769	NA
												1	47848384	47865007	0.996073	NA		1	50750908	50766736	1.00019	NA
												1	47865387	48088588	1.16146	NA		1	50830400	50870696	1.10904	NA
												1	48111154	48164436	1.08552	NA		1	50871616	50923810	1.39259	NA
												1	48239491	48246270	0.884367	NA		1	50931263	51047148	1.36103	Tmeff2
												1	48256599	48307934	1.20446	NA		1	51047151	51111353	1.2921	Tmeff2
												1	48335437	48351730	1.18252	NA		1	52197838	52227222	1.06064	Gls
												1	48371803	48382785	1.14889	NA		1	53754219	53783227	1.28141	Stk17b
												1	48427969	48539890	1.22055	NA		1	53939372	53966465	1.43559	Hecw2
												1	48558284	48658712	1.23813	NA		1	54503467	54552696	1.35968	Pgap1
												1	48744946	48774809	1.11368	NA		1	55307258	55356827	1.35733	Boll
												1	48774812	48779033	0.873639	NA		1	55751157	55848806	1.59614	Plcl1
												1	48779036	48934064	1.16827	NA		1	56114002	56162511	1.24903	NA
												1	48934067	48952591	1.01907	NA		1	56162514	56470473	1.35032	NA
												1	48964866	48991549	0.969851	NA		1	56470476	56528266	1.20206	NA
												1	48992415	49094996	1.07399	NA		1	56545703	56558721	1.28003	NA
												1	49094999	49103321	0.919925	NA		1	56618743	56631067	1.12524	NA
												1	49103324	49136948	1.16651	NA		1	56871443	56891730	1.37644	Satb2
												1	49148657	49171900	0.93989	NA		1	58512240	58580042	1.41441	Fam126b
												1	49238939	49294408	1.11675	C230029F24Rik		1	58998738	59092274	1.47647	C2cd6
												1	49335871	49344963	0.925057	C230029F24Rik		1	59782464	59842847	1.46919	Bmpr2
												1	49370109	49378370	1.23554	NA		1	60187530	60213260	1.45971	Nbeal1
												1	49378758	49386980	1.05471	NA		1	60213263	60309513	1.26579	Nbeal1
												1	49386983	49392119	0.801541	NA		1	61697280	61738652	1.46776	Pard3b
												1	49392896	49398207	1.07613	NA		1	61738655	61802401	1.25768	Pard3b
												1	49445880	49452653	0.842746	NA		1	61802404	61844934	1.39035	Pard3b
												1	49480430	49495543	0.947238	NA		1	61846335	61877347	1.18019	Pard3b
												1	49495546	49553826	1.22052	NA		1	61877350	62062330	1.4075	Pard3b
												1	49553829	49566313	0.910665	NA		1	62072378	62131181	1.31763	Pard3bos2,Pard3b
												1	49566316	49604066	1.11705	NA		1	62467868	62499266	1.32302	Pard3b
												1	49628074	49731287	1.24386	NA		1	63903473	63914468	1.31023	NA
												1	49731290	49739521	0.938895	NA		1	65318586	65331582	1.28683	Pth2r
												1	49739524	49776942	1.29741	NA		1	65581086	65605160	1.28933	NA
												1	49785285	49825521	1.26459	NA		1	65758009	65792735	1.2231	NA
												1	49834476	49877637	1.05167	NA		1	66077894	66106175	1.296	NA
												1	49891541	49983474	1.16212	NA		1	66258368	66291178	1.26135	Map2
												1	50040616	50050790	0.993728	NA		1	66293361	66307891	1.53327	Map2
												1	50066438	50076986	0.87319	NA		1	66308345	66404521	1.34772	Map2
												1	50085671	50105815	1.0426	NA		1	66508919	66606838	1.39966	Unc80
												1	50105818	50117872	0.886967	NA		1	66625310	66638257	1.39145	Unc80
												1	50119568	50140435	1.14475	NA		1	66718380	66733779	0.98756	Kansl1l,Rpe
												1	50143956	50187648	1.18447	NA		1	66733782	66773683	1.33066	Kansl1l
												1	50190778	50212019	0.93479	NA		1	66775485	66792504	1.0613	Kansl1l
												1	50212022	50247771	1.11853	NA		1	67075441	67301807	1.4305	Cps1
												1	50248182	50254947	1.36418	NA		1	67315383	67416492	1.3287	NA
												1	50274666	50307036	1.01068	NA		1	67448423	67681949	1.31252	NA
												1	50423644	50529441	1.10316	NA		1	67721646	67738885	0.947098	NA
												1	50531067	50544116	1.24613	NA		1	67779967	67796850	1.14398	NA
												1	50544329	50554071	0.995434	NA		1	67797622	67898292	1.32727	NA
												1	50554074	50603622	1.15699	NA		1	67898295	67945687	1.45266	NA
												1	50613125	50660797	1.02431	NA		1	67945690	68071430	1.31575	Erbb4
												1	50672570	50750329	1.21541	NA		1	68071433	68107580	1.14604	Erbb4
												1	50750332	50783005	1.1026	NA		1	68195537	68252784	1.10993	Erbb4
												1	50800824	50811234	1.05855	NA		1	68253327	68281806	1.32534	Erbb4
												1	50831863	50871355	1.0984	NA		1	68281809	68363836	1.13752	Erbb4
												1	50929941	51018379	1.36163	Tmeff2		1	68364325	68390630	1.2871	Erbb4
												1	51027761	51059685	1.29213	Tmeff2		1	68391126	68403190	0.846753	Erbb4
												1	51059688	51068717	1.11906	Tmeff2		1	68404860	68581450	1.1072	Erbb4
												1	51068720	51264399	1.43277	Tmeff2,9330175M20Rik		1	68606147	68699986	1.08366	Erbb4
												1	52050366	52084980	1.47547	Stat4		1	68700974	68794382	1.22142	Erbb4
												1	52197456	52207977	0.965054	Gls		1	68794839	68862397	1.03216	Erbb4
												1	52207980	52219745	1.09099	Gls		1	68939930	69003528	1.10427	Erbb4
												1	52435684	52463566	1.55607	Nab1		1	69004411	69103836	1.22154	Erbb4
												1	52775101	52780909	1.19555	NA		1	69165305	69188713	1.31729	NA
												1	53105267	53124279	1.35865	NA		1	69388260	69407625	1.40821	NA
												1	53223525	53285206	1.45373	Pms1		1	69616131	69634491	1.26952	Ikzf2
												1	53487014	53686715	1.44462	Dnah7a		1	69636903	69649237	1.46069	Ikzf2
												1	53938636	53969971	1.4658	Hecw2		1	69792605	69822192	1.32365	NA
												1	54297749	54305395	1.17335	Ccdc150		1	69846448	70159807	1.32036	Spag16
												1	54317625	54386850	1.63085	Ccdc150		1	70165044	70232611	1.26381	Spag16
												1	54507403	54551452	1.39383	Pgap1		1	70274119	70398235	1.30952	Spag16
												1	55266138	55272425	1.18088	Boll		1	70410516	70468754	1.36939	Spag16
												1	55299585	55360683	1.35509	Boll		1	70494332	70505163	1.14355	Spag16
												1	55894169	55934142	1.49462	9130227L01Rik		1	70505644	70571110	1.32716	Spag16
												1	55934145	55949453	1.20468	9130227L01Rik		1	70571571	70590498	1.11198	Spag16
												1	56113094	56131060	1.12446	NA		1	70625493	70693053	1.30049	Spag16
												1	56131063	56151678	1.47369	NA		1	70713803	70762019	1.17835	Vwc2l,Spag16
												1	56153482	56172498	1.29312	NA		1	70887021	70903351	1.30099	NA
												1	56190122	56267380	1.34098	NA		1	71112003	71278478	1.49159	Abca12
												1	56300318	56532111	1.31674	NA		1	71380154	71409016	1.52297	Abca12
												1	56546402	56573787	1.36767	NA		1	76251251	76504361	1.52517	Gm17751
												1	56573790	56576453	0.839227	NA		1	76525963	76551212	1.56827	NA
												1	56576456	56612773	1.39247	NA		1	76551215	76716155	1.43992	NA
												1	56612776	56628671	1.20652	NA		1	76745607	76866803	1.45208	NA
												1	60182716	60309227	1.34647	Nbeal1		1	77672244	77705352	1.39751	NA
												1	61189455	61246404	1.5606	NA		1	77705355	77776808	1.57985	NA
												1	61690176	61697207	1.24479	Pard3b		1	77790962	77898244	1.48431	NA
												1	61697210	61786056	1.37599	Pard3b		1	78745858	79047069	1.65129	Kcne4,Gm29536
												1	61786649	61802306	1.08942	Pard3b		1	79047072	79110300	1.41352	Gm29536
												1	61802309	61847887	1.39018	Pard3b		1	79115265	79176439	1.34843	Gm29536
												1	61847890	61887617	1.24762	Pard3b		1	79329590	79578969	1.54221	Scg2
												1	61887620	62056114	1.42171	Pard3b		1	80262094	80308174	1.19887	Cul3
												1	62163076	62174788	1.27304	Pard3b		1	80308177	80336896	1.08939	Cul3
												1	62174791	62285955	1.39792	Pard3b		1	80433097	80465038	1.4876	1700016L21Rik
												1	62326021	62338747	1.32688	Pard3b		1	80520158	80573472	1.47304	Dock10
												1	62443401	62456757	1.27695	Pard3b		1	80694911	80736954	1.46266	Dock10
												1	62464748	62495778	1.31725	Pard3b		1	80904813	80917656	1.15114	NA
												1	63676736	63688503	1.47636	Dytn		1	80921596	80952545	1.2172	NA
												1	63900032	63914959	1.3771	NA		1	80952710	80965213	1.11387	NA
												1	64266347	64284798	1.46307	NA		1	80992373	81012003	1.18722	NA
												1	65213034	65266444	1.31163	Pikfyve		1	81052792	81063029	1.47923	NA
												1	65319092	65332186	1.22645	Pth2r		1	81066210	81170722	1.23013	Nyap2
												1	65365543	65373558	1.22584	Pth2r		1	81333041	81342889	1.05788	Nyap2
												1	65384537	65391885	3.08314	Pth2r		1	81433995	81460498	1.1667	NA
												1	65432501	65461773	1.27943	NA		1	81661321	81667067	1.21471	NA
												1	65578036	65631042	1.3622	NA		1	81681099	81735339	1.28245	NA
												1	65704943	65746625	1.30652	NA		1	81748339	81950024	1.37747	NA
												1	65757240	65770804	1.18154	NA		1	81950620	82042979	1.5012	NA
												1	65799623	65808808	1.06391	NA		1	82064846	82122824	1.47809	NA
												1	65824135	65883087	1.26918	NA		1	83286173	83310450	1.3344	Sphkap
												1	65892537	65904459	1.19604	NA		1	83473245	83668801	1.38348	NA
												1	66055030	66104472	1.28607	NA		1	83772718	83805610	1.22684	NA
												1	66258549	66404565	1.36285	Map2		1	83831643	83910440	1.41497	NA
												1	66590053	66606965	1.17322	Unc80		1	84309998	84353476	1.58177	NA
												1	66626587	66635203	1.28331	Unc80		1	84742437	84783963	1.27899	Trip12
												1	66721277	66733790	0.985537	Kansl1l		1	86354965	86540347	2.39526	Snord82,Ncl,Nmur1,Tex44,Ptma,C130036L24Rik
												1	66758800	66792645	1.21453	Kansl1l		1	86758101	86897178	1.50998	Dis3l2
												1	67098527	67131004	1.30827	Cps1		1	89452682	89739249	2.45542	4933400F21Rik,Agap1
												1	67314940	67544466	1.35132	NA		1	90599297	90660275	2.3249	Cops8
												1	67544469	67579252	1.24322	NA		1	91786145	91833755	2.46898	Twist2
												1	67596052	67678676	1.3283	NA		1	94272906	94418635	1.34615	NA
												1	67723383	67738114	0.90702	NA		1	94419141	94431098	1.03589	NA
												1	67840854	67853829	1.1158	NA		1	94438921	94466111	1.18032	NA
												1	67853832	68068533	1.33969	Erbb4		1	94466114	94548605	1.34816	NA
												1	68069315	68167016	1.19588	Erbb4		1	94555622	94721595	1.17046	NA
												1	68177565	68304668	1.24717	Erbb4		1	94779842	94801789	1.16833	4930440C22Rik
												1	68305121	68363874	1.1501	Erbb4		1	94852173	94929184	1.26499	NA
												1	68390073	68403229	0.857797	Erbb4		1	94929187	94996491	1.05533	NA
												1	68404783	68581297	1.17504	Erbb4		1	94996932	95006997	1.25491	NA
												1	68606164	68757368	1.1758	Erbb4		1	95007774	95030275	1.0231	NA
												1	68772346	68794421	1.22361	Erbb4		1	95044271	95057912	1.06148	NA
												1	68794801	68863763	1.08254	Erbb4		1	95058175	95178256	1.24741	NA
												1	68881305	68890855	1.01547	Erbb4		1	95180690	95248733	1.12252	NA
												1	68899640	68925841	1.00578	Erbb4		1	95248736	95270901	1.41755	NA
												1	68976886	69004703	1.08523	Erbb4		1	95273159	95294071	1.27009	NA
												1	69004706	69103875	1.24828	Erbb4		1	95294074	95310269	1.07711	NA
												1	69208586	69219476	1.33675	NA		1	95317208	95385746	1.30269	Fam174a
												1	69252256	69264909	1.28207	NA		1	95394090	95417633	1.43926	NA
												1	69324184	69339240	1.3307	NA		1	95520893	95539165	1.11607	NA
												1	69389904	69417635	1.37245	NA		1	95562835	95642561	1.12753	St8sia4
												1	69570494	69578025	1.27133	Ikzf2		1	95642564	95659758	0.97544	St8sia4
												1	69741821	69753324	1.17332	NA		1	95671273	95973657	1.18901	4930598F16Rik
												1	69753795	69784728	1.50762	NA		1	95973660	96008047	0.997019	1700063A18Rik
												1	70021277	70144690	1.3088	Spag16		1	96016257	96029982	1.06183	1700063A18Rik
												1	70145136	70159845	1.20307	Spag16		1	96058505	96234301	1.11265	NA
												1	70275350	70342770	1.24131	Spag16		1	96286044	96299870	0.963871	NA
												1	70370429	70398121	1.35826	Spag16		1	96300352	96337198	1.1822	NA
												1	70491626	70504216	1.10894	Spag16		1	96337201	96428090	1.0712	NA
												1	70504219	70571148	1.3173	Spag16		1	96428093	96460440	1.34792	NA
												1	70571533	70589892	1.064	Spag16		1	96460443	96479154	1.03086	NA
												1	70637819	70693031	1.269	Spag16		1	96485212	96529508	1.12515	NA
												1	70704956	70727588	1.35935	Vwc2l,Spag16		1	96612929	96639909	1.2858	4930533P14Rik
												1	70727591	70760938	1.19675	Vwc2l		1	96814019	96841933	1.22775	Slco4c1
												1	71114518	71128699	1.26853	NA		1	96842936	96901507	1.50102	Panct2,Slco4c1
												1	71336111	71355088	1.35926	Abca12		1	96901510	97011070	1.29377	Slco6b1
												1	74003577	74041587	2.73469	Tns1		1	97055308	97168738	1.15306	Slco6c1
												1	74042005	74150744	2.45726	Rufy4,Tns1		1	97203172	97337124	1.31615	NA
												1	74326651	74350975	2.7112	Pnkd		1	97338652	97358435	1.02777	NA
												1	74764816	74808899	2.84892	Wnt10a,Wnt6		1	97427391	97470875	1.21523	NA
												1	75358003	75511164	2.7382	Gm15179,Speg,Gmppa,Chpf,Inha,Asic4,Tmem198,Des,Obsl1		1	97481011	97552349	1.36122	NA
												1	76251063	76493229	1.51095	Gm17751		1	97553081	97615421	1.50443	NA
												1	76493586	76505454	1.18866	Gm17751		1	97777743	97907873	1.45308	Gin1,Pam
												1	76527395	76584083	1.47837	NA		1	97918320	97973927	1.55409	Pam
												1	76596009	76698182	1.41684	NA		1	97984115	98048221	1.48209	Pam,B230216N24Rik
												1	76780974	76820788	1.31831	NA		1	98208338	98448040	1.32471	Slco6d1
												1	76851859	76867230	1.35369	NA		1	98448731	98515576	1.22651	Slco6d1
												1	76939001	76970907	1.37917	NA		1	98515579	98573185	1.36611	NA
												1	77672625	77705654	1.35972	NA		1	98605557	98613242	1.18114	NA
												1	77790296	77843051	1.44843	NA		1	98719813	98803586	1.22323	NA
												1	79054700	79156459	1.39118	Gm29536		1	98807922	98834867	1.10626	NA
												1	79156462	79176560	1.22505	Gm29536		1	98836143	99030804	1.32233	NA
												1	80094173	80106533	1.41712	NA		1	99031701	99176418	1.19801	NA
												1	80261943	80339120	1.21717	Cul3		1	99180630	99720450	1.24549	NA
												1	80433057	80464367	1.50145	1700016L21Rik		1	99774401	99784160	1.19439	Cntnap5b
												1	80678367	80733658	1.47295	Dock10		1	99837692	100280236	1.34624	Cntnap5b
												1	80903013	80914367	1.1021	NA		1	100333850	100461941	1.23942	Cntnap5b
												1	80921767	80961993	1.19559	NA		1	100479320	100493570	1.04458	Cntnap5b
												1	80993732	81018608	1.20104	NA		1	100493573	100513331	1.41509	NA
												1	81066230	81170925	1.24283	Nyap2		1	100514635	100542844	1.12772	NA
												1	81203347	81231421	1.32345	Nyap2		1	100612540	100622791	1.02893	NA
												1	81290529	81303102	1.35472	Nyap2		1	100624394	100807176	1.40325	NA
												1	81434086	81441078	1.03977	NA		1	100807179	100826047	1.187	NA
												1	81452485	81498049	1.154	NA		1	100869660	100909010	1.21759	NA
												1	81546142	81552922	1.1907	NA		1	100930317	101035269	1.19588	NA
												1	81666490	81706044	1.36327	NA		1	101051666	101085787	1.19077	NA
												1	81773183	81792041	1.21622	NA		1	101140708	101157351	1.05808	Gm20268
												1	81792044	81869475	1.4215	NA		1	101175174	101222537	1.20127	Gm20268
												1	81870388	81890905	1.1638	NA		1	101222540	101232076	0.985069	NA
												1	82064295	82093017	1.42485	NA		1	101318955	101413907	1.25353	NA
												1	83196002	83252971	1.44663	Daw1		1	101501395	101525152	1.17178	NA
												1	83252974	83259610	1.18002	Sphkap		1	101538386	101618320	1.23523	NA
												1	83260006	83275778	1.32818	Sphkap		1	101623209	101638805	1.05889	NA
												1	83286666	83310416	1.36116	Sphkap		1	101638808	101674556	1.42703	NA
												1	83421281	83431306	1.13786	NA		1	101674559	101846057	1.19671	NA
												1	83473073	83665856	1.36655	NA		1	101879485	101896780	1.18106	NA
												1	83679884	83698475	1.45011	NA		1	101896783	101964051	1.31034	NA
												1	83746863	83788188	1.34647	NA		1	102131705	102345054	1.30062	NA
												1	83788191	83808217	1.20848	NA		1	102345545	102418522	1.39242	NA
												1	83873317	83910216	1.31285	NA		1	102418525	102428615	1.24758	NA
												1	84741147	84783631	1.28398	Trip12		1	102428618	102455795	1.11533	NA
												1	85895560	85910278	2.71073	Itm2c		1	102477607	102557332	1.23376	NA
												1	87149723	87172273	2.90473	Ecel1		1	102558150	102612999	1.34812	NA
												1	89094164	89158318	2.55693	Sh3bp4		1	102613002	102621215	1.04353	NA
												1	90583734	90662047	2.33398	Cops8		1	102621218	102627236	1.28204	NA
												1	91317331	91363962	2.70919	Scly,Espnl,Klhl30		1	102627239	102739720	1.16801	NA
												1	91892689	91936335	2.62934	Hdac4		1	102750946	102761974	1.113	NA
												1	93008996	93050141	2.72094	Aqp12,Kif1a		1	102830436	102859129	1.1912	NA
												1	93050144	93056041	3.16055	Kif1a		1	102859132	102959336	1.32447	NA
												1	93152965	93238969	2.72724	Mab21l4,Sned1,Crocc2		1	102969723	103028491	1.2364	NA
												1	93680537	93693347	2.791	Bok		1	103089025	103174154	1.30873	NA
												1	94182928	94192234	1.22248	NA		1	103225352	103313715	1.29565	NA
												1	94273043	94421155	1.31041	NA		1	103329029	103382261	1.23712	NA
												1	94438931	94465981	1.17108	NA		1	103383564	103400795	1.17136	NA
												1	94556714	94634403	1.17475	NA		1	103439233	103453757	1.42527	NA
												1	94655240	94722354	1.17382	NA		1	103506586	103539886	1.14515	NA
												1	94837761	94852946	1.06829	NA		1	103557353	103705100	1.19513	NA
												1	94856550	94929559	1.28419	NA		1	103712210	103865140	1.16336	NA
												1	94930087	94995798	1.087	NA		1	103865596	103899307	1.41938	NA
												1	94995801	95009098	1.29279	NA		1	103899310	103941485	1.16387	NA
												1	95009682	95058403	1.15818	NA		1	103941488	103976604	1.07718	NA
												1	95066732	95184899	1.25733	NA		1	103996759	104071389	1.23816	NA
												1	95185409	95224986	1.05372	NA		1	104072388	104084153	0.919006	NA
												1	95270864	95294194	1.28129	NA		1	104084737	104093633	1.11627	NA
												1	95319692	95392013	1.2727	Fam174a		1	104093636	104214132	1.22378	NA
												1	95392016	95415238	1.4269	NA		1	104226777	104263652	1.1075	NA
												1	95415241	95437780	1.13328	NA		1	104300574	104320603	1.04986	NA
												1	95536838	95565460	1.39193	NA		1	104410169	104475281	1.0852	NA
												1	95566465	95663858	1.1361	St8sia4		1	104475284	104542439	1.2969	NA
												1	95724883	95750521	1.13975	NA		1	104549928	104570869	1.24186	NA
												1	95757641	95779154	1.14624	NA		1	104570872	104629373	1.39322	NA
												1	95795448	95850041	1.10386	NA		1	104630644	104648899	1.22214	NA
												1	95905520	96008091	1.1501	1700063A18Rik		1	104651419	104677199	1.53642	NA
												1	96015338	96030971	1.08025	1700063A18Rik		1	104678492	104705811	1.14921	NA
												1	96044595	96072918	1.06344	NA		1	104706751	104733338	1.34439	NA
												1	96073307	96169619	1.20277	NA		1	104772960	104812616	1.39671	Cdh20
												1	96169622	96234339	1.08631	NA		1	104813037	104833704	1.20272	Cdh20
												1	96267412	96327237	1.12265	NA		1	104843384	104878597	1.33836	Cdh20
												1	96337443	96375998	1.0825	NA		1	104918633	104976238	1.42704	Cdh20
												1	96381741	96475265	1.19858	NA		1	105545206	105565727	1.26112	Pign
												1	96483748	96499889	1.00251	NA		1	105629401	105661066	1.22029	Pign
												1	96499892	96531104	1.17378	NA		1	105667491	105760064	1.30598	Relch
												1	96766021	96814785	1.42443	NA		1	106211134	106273181	1.49969	Phlpp1
												1	96814788	96845673	1.18835	Slco4c1		1	106934138	107010625	1.43284	Serpinb13,Serpinb12
												1	96901047	96910337	1.18446	Slco6b1		1	107010628	107070983	1.20624	Serpinb3a
												1	96919859	97011257	1.29747	Slco6b1		1	107071467	107087591	1.04188	Serpinb3d
												1	97095081	97097914	0.865109	Slco6c1		1	107087594	107401704	1.36108	Serpinb3b,Serpinb3c,Serpinb11
												1	97097917	97152638	1.1943	Slco6c1		1	107489066	107582718	1.28423	Serpinb2,Serpinb10
												1	97237112	97471126	1.25717	NA		1	107658876	107684332	1.12568	NA
												1	97479368	97548179	1.32547	NA		1	107684335	107715980	1.30494	NA
												1	97797904	97858788	1.44757	Pam		1	107716694	107774082	1.42212	NA
												1	98208538	98421789	1.32762	Slco6d1		1	107790062	107952267	1.29275	D830032E09Rik
												1	98422173	98448078	1.08816	Slco6d1		1	107996711	108196193	1.27516	NA
												1	98518719	98588090	1.30486	NA		1	108196196	108234655	1.03377	NA
												1	98655763	98774639	1.28307	NA		1	108243263	108256607	0.894923	NA
												1	98784065	98801663	1.28909	NA		1	108257765	108297976	1.39374	NA
												1	98802130	98833943	1.08318	NA		1	108297979	108388524	1.14865	NA
												1	98833946	99030843	1.28776	NA		1	108421070	108463827	1.05837	NA
												1	99032253	99089920	1.20002	NA		1	108469491	108534815	1.02144	NA
												1	99093391	99126068	1.12747	NA		1	108556810	108569141	1.17644	NA
												1	99194275	99280508	1.2548	NA		1	108571440	108595844	0.967279	NA
												1	99287406	99314815	1.27789	NA		1	108595847	108658700	1.25623	NA
												1	99330135	99538395	1.15076	NA		1	108658703	108675287	0.998396	NA
												1	99546843	99607158	1.22886	NA		1	108681725	108709875	1.02277	NA
												1	99838464	100151629	1.31382	Cntnap5b		1	108723697	108742516	0.962722	NA
												1	100255660	100264130	1.11641	Cntnap5b		1	108742519	108840366	1.13357	NA
												1	100292318	100298579	1.03672	Cntnap5b		1	108856767	108882240	0.997093	NA
												1	100309509	100462537	1.25371	Cntnap5b		1	108882810	108983685	1.13493	NA
												1	100470109	100492618	1.09011	Cntnap5b		1	109017503	109026458	0.877745	NA
												1	100508921	100541103	1.15053	NA		1	109042966	109073931	1.20434	NA
												1	100567477	100572334	1.08162	NA		1	109073934	109100520	1.10275	NA
												1	100584286	100622829	1.10222	NA		1	109100523	109109105	0.880298	NA
												1	100808908	100840740	1.18823	NA		1	109115159	109150718	1.16194	NA
												1	100930679	100955157	1.23187	NA		1	109153803	109191894	0.981255	NA
												1	100955160	100974500	1.04894	NA		1	109191897	109230595	1.21421	NA
												1	100974503	101001712	1.27475	NA		1	109230598	109249619	1.00205	NA
												1	101001715	101024332	1.11247	NA		1	109418114	109431608	0.938313	NA
												1	101051627	101070512	1.19796	NA		1	109445099	109470373	1.08282	NA
												1	101072207	101080058	1.02136	NA		1	109487212	109512869	1.06238	NA
												1	101080595	101221378	1.22088	Gm20268		1	109512872	109524838	0.776577	NA
												1	101222145	101233152	1.00795	NA		1	109525015	109623128	1.18146	NA
												1	101341292	101356272	1.20874	NA		1	109633780	109737883	1.09718	NA
												1	101359125	101413006	1.28137	NA		1	109806218	109843217	1.19039	NA
												1	101538914	101616890	1.23715	NA		1	109857103	109969971	1.15403	NA
												1	101622194	101639590	1.09314	NA		1	109987923	110050457	1.05736	Cdh7
												1	101674602	101858883	1.22274	NA		1	110050460	110064014	0.888559	Cdh7
												1	101865300	101883621	1.07387	NA		1	110064017	110156365	0.989852	Cdh7
												1	101944038	101962052	1.17398	NA		1	110266119	110284171	1.07254	NA
												1	102019435	102111405	1.24739	NA		1	110349396	110403542	0.994453	NA
												1	102130763	102192256	1.27364	NA		1	110436390	110469500	0.974508	NA
												1	102198055	102325292	1.3065	NA		1	110479250	110530151	1.0564	NA
												1	102325295	102344739	1.14993	NA		1	110530154	110563940	1.30975	NA
												1	102344742	102421337	1.38571	NA		1	110564509	110572805	0.998872	NA
												1	102431322	102449985	1.01313	NA		1	110586266	110603128	1.19854	NA
												1	102477363	102520417	1.24816	NA		1	110603131	110640584	0.993752	NA
												1	102530895	102613448	1.2813	NA		1	110650727	110677085	1.17046	NA
												1	102613451	102739664	1.17194	NA		1	110705974	110902192	1.0834	Cdh19
												1	102756749	102762092	1.03592	NA		1	110915963	110986124	1.06496	Cdh19
												1	102835191	102858334	1.16809	NA		1	111005294	111085064	1.12867	NA
												1	102866821	102902160	1.47527	NA		1	111130595	111137293	1.12636	NA
												1	102945780	102961119	1.16264	NA		1	111146529	111297871	1.11809	NA
												1	102969648	102990979	1.17046	NA		1	111306619	111318663	1.1015	NA
												1	103054918	103175108	1.29578	NA		1	111319630	111331000	0.847227	NA
												1	103222410	103308992	1.25306	NA		1	111333089	111425832	1.10366	NA
												1	103330194	103402266	1.20863	NA		1	111474745	111526971	1.05249	NA
												1	103424650	103439452	1.09765	NA		1	111527410	111750627	1.28133	NA
												1	103504767	103548707	1.1322	NA		1	111867165	111906184	1.11616	NA
												1	103555616	103656931	1.1848	NA		1	111906187	111952594	1.25042	NA
												1	103669383	103770018	1.25211	NA		1	111976088	112034473	1.25201	NA
												1	103772357	103867020	1.12708	NA		1	112072711	112087234	1.00782	NA
												1	103867459	103899628	1.32907	NA		1	112091428	112102405	0.818917	NA
												1	103899631	103982836	1.18015	NA		1	112158607	112212945	1.12357	NA
												1	104042918	104072554	1.15428	NA		1	112248430	112279274	1.18715	NA
												1	104072557	104085216	0.945352	NA		1	112289141	112372933	1.15043	NA
												1	104089759	104322328	1.19666	NA		1	112373507	112394144	1.61909	Gm32810
												1	104409899	104429224	0.972806	NA		1	112446279	112495491	1.33133	NA
												1	104429603	104540482	1.25286	NA		1	112790925	112814151	1.19997	NA
												1	104629262	104648334	1.17795	NA		1	112895227	112908873	1.02885	NA
												1	104678994	104703800	1.09445	NA		1	112922629	113026564	1.25325	NA
												1	104703803	104731993	1.28947	NA		1	113026567	113090043	1.11585	NA
												1	104773183	104872175	1.34422	Cdh20		1	113092694	113265971	1.28829	NA
												1	104872178	104878841	1.21922	Cdh20		1	113265974	113284159	1.1467	NA
												1	105546711	105561026	1.1627	Pign		1	113284162	113514697	1.42268	NA
												1	105636998	105661499	1.1942	Pign		1	113522967	113600659	1.41255	NA
												1	106304034	106383439	1.51141	Phlpp1		1	113666427	114041396	1.39881	NA
												1	107016984	107032318	1.10925	NA		1	114042764	114060880	1.18952	NA
												1	107045642	107055363	1.02454	Serpinb3a		1	114141009	114161020	1.09187	NA
												1	107131142	107170307	1.19312	Serpinb3b		1	114251466	114268095	1.13464	NA
												1	107183418	107277249	1.22329	Serpinb3c		1	114268098	114312921	1.37323	NA
												1	107284246	107311816	1.10316	NA		1	114312924	114399336	1.25495	NA
												1	107312738	107343241	1.26536	NA		1	114400328	114465796	1.15569	NA
												1	107398192	107437162	1.27482	Serpinb7		1	114570775	114726567	1.31461	NA
												1	107489167	107583519	1.31291	Serpinb2,Serpinb10		1	114726570	114763055	1.15224	NA
												1	107662601	107674216	1.02128	NA		1	114825247	114918173	1.21757	NA
												1	107786867	107957220	1.28919	D830032E09Rik		1	114965225	114981961	1.09305	NA
												1	107996670	108166393	1.24626	NA		1	115074291	115094338	1.18132	NA
												1	108192611	108204170	1.01414	NA		1	115095137	115143342	1.32091	NA
												1	108204584	108242471	1.14584	NA		1	115248410	115283479	1.03508	NA
												1	108243226	108256344	0.880309	NA		1	115283482	115411753	1.21693	NA
												1	108297865	108377088	1.13129	NA		1	115492385	115497667	0.992903	NA
												1	108421032	108465318	1.08392	NA		1	115497670	115530649	1.29903	NA
												1	108471582	108534786	1.02008	NA		1	115537759	115687722	1.35739	Cntnap5a
												1	108563022	108595284	0.993315	NA		1	115688591	115736260	1.20591	Cntnap5a
												1	108632436	108675212	1.11014	NA		1	115755395	115780792	1.27892	Cntnap5a
												1	108681642	108693603	1.00398	NA		1	115828028	115841336	1.1295	Cntnap5a
												1	108693628	108864378	1.18358	NA		1	115867949	115988917	1.34767	Cntnap5a
												1	108864381	108883263	0.951484	NA		1	115988920	116062877	1.47743	Cntnap5a
												1	108891150	108955673	1.14604	NA		1	116123585	116151852	1.25637	Cntnap5a
												1	108964410	108984394	1.11814	NA		1	116273209	116305800	1.16154	Cntnap5a
												1	109011766	109028277	1.05183	NA		1	116339627	116354989	1.16039	Cntnap5a
												1	109042895	109101236	1.21517	NA		1	116422810	116464448	1.4591	Cntnap5a
												1	109101629	109108989	0.87801	NA		1	116525539	116556586	1.43066	Cntnap5a
												1	109115979	109178250	1.16259	NA		1	116557302	116723023	1.28913	Cntnap5a
												1	109178253	109193332	1.01097	NA		1	116723026	116786676	1.15739	NA
												1	109193533	109291104	1.18677	NA		1	116786679	116817198	1.29044	NA
												1	109418072	109435661	1.02865	NA		1	116817682	116824768	0.981869	NA
												1	109487071	109499046	1.17881	NA		1	116839050	117012921	1.28567	NA
												1	109523054	109623884	1.18073	NA		1	117112570	117132419	1.40252	NA
												1	109623887	109669204	1.01461	NA		1	117154240	117515963	1.40403	NA
												1	109670180	109686445	1.32304	NA		1	117757396	117802898	1.19715	B020011L13Rik
												1	109806178	109968547	1.19377	NA		1	119652610	119714824	1.34143	Ptpn4
												1	109984652	110000869	1.27448	Cdh7		1	119714827	119727425	0.988777	Ptpn4
												1	110001900	110035456	1.02596	Cdh7		1	122101727	122187196	1.41276	NA
												1	110051209	110141229	1.05703	Cdh7		1	122187648	122200002	1.19758	NA
												1	110141232	110155833	0.858346	NA		1	122280484	122315920	1.31223	NA
												1	110155836	110161316	1.31894	NA		1	122420444	122452294	1.34643	NA
												1	110161319	110167295	1.01794	NA		1	122619259	122633869	1.18177	NA
												1	110196141	110204550	0.966929	NA		1	122670691	122923561	1.36356	NA
												1	110204553	110218237	1.33845	NA		1	122979035	123294979	1.35655	NA
												1	110219822	110284290	1.12286	NA		1	123364312	123552735	1.24712	Dpp10
												1	110294581	110303859	1.02077	NA		1	123664467	123746368	1.2832	Dpp10
												1	110307217	110319338	1.34866	NA		1	123770199	123789016	1.07136	Dpp10
												1	110319341	110403807	1.05034	NA		1	123789786	123840720	1.28697	Dpp10
												1	110436323	110469788	0.981739	NA		1	123841172	123855782	1.07793	Dpp10
												1	110478440	110563979	1.1599	NA		1	123856221	123905324	1.23071	Dpp10
												1	110564471	110576402	1.03624	NA		1	123905327	123967376	1.35512	Dpp10
												1	110586157	110605305	1.12145	NA		1	124006451	124033379	1.3047	Dpp10
												1	110605308	110640145	0.996549	NA		1	124220769	124355800	1.25777	NA
												1	110640148	110651153	1.35549	NA		1	124361821	124461982	1.40728	NA
												1	110651156	110672311	1.1838	NA		1	124615687	124679710	1.36172	NA
												1	110708634	110729085	0.98877	NA		1	125401667	125426734	1.44119	Actr3
												1	110729876	110903488	1.14218	Cdh19		1	128115609	128190485	1.23021	R3hdm1
												1	110932112	110967586	1.05446	Cdh19		1	129391341	129415501	1.40739	Thsd7b
												1	111005442	111015574	0.971251	NA		1	129454949	129481706	1.19797	Thsd7b
												1	111015959	111110597	1.23037	NA		1	129482815	129534952	1.3892	Thsd7b
												1	111119162	111133616	1.00228	NA		1	129542527	129614946	1.39922	Thsd7b
												1	111145423	111235745	1.1021	NA		1	129630170	129883289	1.31899	Thsd7b
												1	111288052	111296530	1.03285	NA		1	129953737	129984954	1.35119	Thsd7b
												1	111309847	111427535	1.11326	NA		1	130085428	130113868	1.47699	Thsd7b
												1	111479989	111488661	0.821518	NA		1	130113871	130126277	1.26357	Thsd7b
												1	111490046	111530492	1.1013	NA		1	131310872	131521966	1.50592	Srgap2
												1	111535245	111559614	1.06466	NA		1	136122174	136192463	2.58784	Gm15850,Kif21b,Mroh3
												1	111727079	111746688	1.0936	NA		1	137447138	137549037	1.4953	NA
												1	111868768	111931971	1.19882	NA		1	137594984	137608296	1.25362	NA
												1	111938629	111952492	1.23932	NA		1	137653441	137696989	1.37295	NA
												1	111964902	112034984	1.21518	NA		1	137778306	137874322	1.3388	NA
												1	112060455	112087355	1.1165	NA		1	137874767	137898910	1.50446	NA
												1	112090218	112103369	0.868351	NA		1	137898913	137915656	1.24822	NA
												1	112103372	112124473	1.26003	NA		1	137937056	137973298	1.24932	Mir181b-1,Mir181a-1
												1	112164095	112186625	1.10798	NA		1	138067678	138091764	1.36833	Ptprc
												1	112240457	112367865	1.18811	NA		1	138091767	138116341	1.18938	Ptprc
												1	112394210	112414671	1.23198	Gm32810		1	138349944	138375335	1.42224	NA
												1	112674011	112814394	1.32371	NA		1	138389878	138499919	1.47383	Nek7
												1	112847327	112863010	1.25915	NA		1	139021330	139102428	1.38202	Dennd1b
												1	112880957	112896374	1.29974	NA		1	139261669	139316944	1.40329	Crb1
												1	112896377	112909125	0.996615	NA		1	139509531	139684501	1.29174	Cfhr1,F13b,Cfhr3
												1	112922591	112965264	1.2606	NA		1	139951464	140072860	1.18074	NA
												1	112972429	113045551	1.15326	NA		1	140084089	140150971	0.999772	Cfh
												1	113064441	113093738	1.10052	NA		1	140161220	140326492	1.33616	Cfh,Kcnt2
												1	113120209	113143047	1.14438	NA		1	140328104	140377190	1.02873	Kcnt2
												1	113210161	113223165	1.0969	NA		1	140379568	140397968	1.14039	Kcnt2
												1	113223522	113286213	1.26193	NA		1	140407609	140555112	1.10126	Kcnt2
												1	113302855	113331460	1.28122	NA		1	140572757	140582759	0.948648	4930590L20Rik,Kcnt2
												1	113416887	113560681	1.41484	NA		1	140582762	140614469	1.11357	4930590L20Rik,Kcnt2
												1	113634439	113641805	1.35623	NA		1	140688859	140736809	1.34679	NA
												1	113765301	113849066	1.33834	NA		1	140736812	140791345	1.17493	NA
												1	113859722	113886804	1.4099	NA		1	140931494	140979383	1.24578	NA
												1	113933090	113965723	1.37864	NA		1	140979386	141007477	1.07578	NA
												1	113965726	113973749	1.08163	NA		1	141014623	141060582	1.04217	NA
												1	113979271	114053659	1.33747	NA		1	141060585	141079060	1.19788	NA
												1	114053662	114060816	1.03831	NA		1	141084254	141210012	1.16565	NA
												1	114071050	114099774	1.29482	NA		1	141210015	141241198	0.95943	NA
												1	114099777	114136922	1.48854	NA		1	141241201	141297871	1.22018	NA
												1	114136925	114159084	1.10913	NA		1	141348699	141412380	1.06	NA
												1	114288406	114465353	1.19281	NA		1	141415167	141516072	1.22916	NA
												1	114647790	114763038	1.22846	NA		1	141523047	141544568	1.08702	NA
												1	114812290	114819542	1.13203	NA		1	141610373	141623771	1.02854	NA
												1	114825513	114866937	1.22387	NA		1	141626176	141689432	1.13183	NA
												1	114876373	114929303	1.17063	NA		1	141692173	141840434	1.19873	NA
												1	114965298	114981805	1.17048	NA		1	141840437	141881253	1.03956	NA
												1	115048139	115165168	1.28184	NA		1	141882044	142010795	1.09658	NA
												1	115166461	115175129	1.13526	NA		1	142011297	142047372	1.19185	NA
												1	115182718	115239514	1.20027	NA		1	142048485	142063617	0.90418	NA
												1	115251873	115341405	1.1623	NA		1	142063620	142071713	1.10621	NA
												1	115341408	115353258	1.03602	NA		1	142088479	142114136	1.11976	NA
												1	115353261	115369028	1.28213	NA		1	142114139	142149563	1.26822	NA
												1	115370446	115382236	1.01959	NA		1	142156045	142188634	0.905138	NA
												1	115398320	115408607	1.13538	NA		1	142188842	142370552	1.10484	NA
												1	115454630	115491755	1.27842	NA		1	142375856	142417787	1.10729	NA
												1	115491758	115499360	1.0243	NA		1	142436041	142526757	1.04215	NA
												1	115499363	115528507	1.29623	NA		1	142569326	142595798	1.07869	NA
												1	115537263	115654878	1.29555	NA		1	142596901	142607742	1.14872	NA
												1	115686509	115696223	1.28569	Cntnap5a		1	142679394	142734357	1.08944	NA
												1	115696689	115703660	1.00384	Cntnap5a		1	142741145	142761405	1.22258	NA
												1	115858728	115947560	1.40965	Cntnap5a		1	142761408	142793888	1.02661	NA
												1	115947916	115953330	1.08272	Cntnap5a		1	142794588	142944074	1.11778	NA
												1	115953333	115991654	1.34677	Cntnap5a		1	142947457	143011460	1.25686	NA
												1	115991657	116060505	1.48816	Cntnap5a		1	143015360	143042469	1.37565	NA
												1	116068984	116125377	1.4047	Cntnap5a		1	143048844	143069584	1.40512	NA
												1	116125380	116152482	1.20045	Cntnap5a		1	143075782	143144714	1.30492	NA
												1	116245630	116273672	1.34919	Cntnap5a		1	143480269	143563246	1.54768	NA
												1	116273675	116356015	1.21473	Cntnap5a		1	143603489	143614193	1.01714	Cdc73
												1	116462192	116513734	1.33197	Cntnap5a		1	143785953	143828218	1.27318	Uchl5
												1	116523669	116674259	1.31323	Cntnap5a		1	144009059	144078752	1.39281	NA
												1	116674690	116677878	1.06237	NA		1	144094788	144171277	1.46191	Rgs13
												1	116739835	116785937	1.19457	NA		1	144172443	144218675	1.31551	Rgs13
												1	116933266	116999903	1.17459	NA		1	144409716	144454839	1.15447	NA
												1	117018198	117074084	1.31165	NA		1	144557037	144567600	0.892205	Rgs21
												1	117100189	117141887	1.35176	NA		1	144567990	144647439	1.24701	NA
												1	117141890	117150523	0.952805	NA		1	144648606	144659405	0.8304	NA
												1	117316751	117336640	1.15507	NA		1	144659871	144692409	1.01092	NA
												1	117336643	117530609	1.38075	NA		1	144762076	144776847	1.054	Rgs18
												1	117556415	117909370	1.33177	B020011L13Rik		1	144779682	144878346	1.1919	NA
												1	119652779	119717544	1.36181	Ptpn4		1	144938392	144974613	1.26954	NA
												1	119717547	119728906	0.998911	Ptpn4		1	144974616	145007753	1.04736	NA
												1	119777261	119785998	1.10125	Ptpn4		1	145007756	145028141	1.26205	NA
												1	121977902	121989273	1.20611	NA		1	145028144	145040093	1.05407	NA
												1	122052530	122166933	1.41665	NA		1	145040096	145046827	0.819174	NA
												1	122166936	122218579	1.30154	Gm28590		1	145046830	145097138	1.07207	NA
												1	122218582	122247990	1.5031	Gm28590		1	145115818	145129348	1.17368	NA
												1	122248373	122259168	1.33009	Gm28590		1	145129807	145143372	0.975482	NA
												1	122279723	122314654	1.30241	NA		1	145179684	145184066	0.987786	NA
												1	122428653	122451420	1.27702	NA		1	145192145	145198468	1.01056	NA
												1	122618598	122635499	1.19322	NA		1	145200084	145283750	1.16207	NA
												1	122671275	122752810	1.30762	NA		1	145284239	145294851	1.33008	NA
												1	122760249	122826544	1.41881	NA		1	145294854	145517915	1.08592	NA
												1	122828104	122847471	1.16661	NA		1	145545534	145578490	1.11839	NA
												1	122884525	122937181	1.29046	NA		1	145606068	145612357	0.905979	NA
												1	122979020	123004642	1.33121	NA		1	145612360	145650363	1.30121	NA
												1	123004645	123033258	1.07154	NA		1	145651289	145688117	1.00514	NA
												1	123033613	123088889	1.46282	NA		1	145688565	145805126	1.12094	NA
												1	123088892	123155950	1.3109	NA		1	145860430	145903694	1.15	NA
												1	123155953	123164163	1.07852	NA		1	145905008	145928256	1.02862	NA
												1	123164166	123207871	1.40147	NA		1	145942869	146098401	1.09073	NA
												1	123213531	123274053	1.44027	NA		1	146190322	146276174	1.11728	NA
												1	123274257	123287098	1.10471	NA		1	146302768	146415972	1.19952	NA
												1	123374199	123495983	1.3051	Dpp10		1	146500591	146742293	0.996153	Brinp3
												1	123495986	123543322	1.18206	Dpp10		1	146770393	146835837	1.0477	Brinp3
												1	123561941	123599032	1.28747	Dpp10		1	146848297	146965794	1.1746	Brinp3
												1	123661129	123735552	1.28616	Dpp10		1	146966287	146975118	0.952704	NA
												1	123770800	123790618	1.1312	Dpp10		1	147007179	147054932	1.14297	NA
												1	123790621	123967399	1.28015	Dpp10		1	147065026	147067591	1.121	NA
												1	124094176	124126982	1.27142	NA		1	147067594	147074605	0.939025	NA
												1	124159474	124163357	1.13236	NA		1	147074608	147097569	1.12171	NA
												1	124210260	124310641	1.21434	NA		1	147097572	147118042	1.00173	NA
												1	124310644	124361642	1.3314	NA		1	147127487	147150262	1.01951	NA
												1	124613590	124683148	1.33836	NA		1	147150759	147395017	1.19718	NA
												1	124683151	124727617	1.44393	NA		1	147395020	147463058	1.11079	NA
												1	128115791	128198737	1.29232	R3hdm1		1	147518782	147581751	1.14339	NA
												1	129226184	129239498	1.33986	NA		1	147581754	147611457	1.00837	NA
												1	129382790	129390804	1.17502	Thsd7b		1	147641801	147656979	1.25976	NA
												1	129455673	129482167	1.18545	Thsd7b		1	147656982	147664641	0.970601	NA
												1	129482170	129533647	1.36543	Thsd7b		1	147664644	147710382	1.24098	NA
												1	129541811	129600837	1.46353	Thsd7b		1	147712084	147722265	0.930594	NA
												1	129600840	129616554	1.27253	Thsd7b		1	147722268	147779987	1.10809	NA
												1	129631311	129676025	1.30884	Thsd7b		1	147780899	147817596	1.22502	NA
												1	129685419	129722796	1.21412	Thsd7b		1	147817599	147838678	1.00492	NA
												1	129722799	129883320	1.32799	Thsd7b		1	147847944	147889524	1.02456	NA
												1	129908343	129916863	1.11764	Thsd7b		1	147889527	148059093	1.16697	NA
												1	129916866	129941278	1.38324	Thsd7b		1	148092297	148152635	1.12514	NA
												1	129941281	129954076	1.1358	Thsd7b		1	148180116	148202037	1.10089	NA
												1	129954079	129985673	1.35997	Thsd7b		1	148227617	148238428	0.971011	NA
												1	129986049	129996888	1.06055	Thsd7b		1	148238431	148245597	1.11131	NA
												1	130014139	130026850	1.03244	Thsd7b		1	148261650	148293078	1.07816	NA
												1	130031000	130060318	1.43823	Thsd7b		1	148315784	148330212	0.986169	NA
												1	130074125	130085736	1.13555	Thsd7b		1	148387139	148416779	1.18898	NA
												1	130140446	130229498	1.49487	Thsd7b		1	148417212	148441993	1.08613	NA
												1	130243634	130292705	1.48596	NA		1	148450693	148470860	1.03417	NA
												1	130385827	130422819	1.413	Cd55b		1	148471328	148477491	0.747789	NA
												1	131380233	131429761	1.36856	Srgap2		1	148477494	148539511	1.07829	NA
												1	131429764	131522112	1.49617	Srgap2		1	148591886	148604360	0.868526	NA
												1	132566208	132610760	2.59675	Nfasc		1	148628504	148675643	0.989103	NA
												1	132882046	132942663	2.51036	Lrrn2		1	148713433	149166812	1.12493	NA
												1	133252404	133332359	2.5391	Kiss1,Gm19461,Golt1a,Plekha6		1	149188807	149222919	1.03544	NA
												1	133410752	133426403	2.80522	Sox13		1	149241244	149417725	1.19769	NA
												1	133879075	133921243	2.64806	Prelp,Optc		1	149469567	149477420	1.26837	NA
												1	134189470	134259967	2.60436	Mybph,Chil1,Adora1		1	149526476	149543282	1.26505	NA
												1	134285374	134346667	2.62246	Myog,Myoparr,Ppfia4,Tmem183a		1	149688138	149840575	1.34642	Pla2g4a
												1	135049204	135160227	2.64015	Ptprv,Arl8a,Ptpn7,Lgr6		1	149871698	149886843	1.21476	Pla2g4a
												1	135560774	135601317	2.58477	Gm4793,Nav1		1	149962224	150062589	1.43603	NA
												1	135729894	135762743	2.54761	Csrp1		1	150172125	150218555	1.34849	NA
												1	136101854	136193431	2.6514	Gm15850,Kif21b,Cacna1s,Mroh3		1	150285084	150329661	1.23564	Pdc,2310030A07Rik
												1	137335712	137361764	1.30002	NA		1	150398567	150423189	1.26181	Tpr
												1	137445566	137555740	1.45317	NA		1	150423894	150451312	1.49813	Prg4,Tpr
												1	137592608	137607757	1.24023	NA		1	150785012	150839899	1.33031	Hmcn1
												1	137761809	137915695	1.35912	NA		1	150841726	150875706	1.38555	Hmcn1
												1	137936003	137979268	1.28206	Mir181b-1,Mir181a-1		1	150961740	150979048	1.46107	Hmcn1
												1	138061167	138093125	1.34149	Ptprc		1	154509084	154522333	1.24084	Cacna1e
												1	138093131	138116671	1.16467	Ptprc		1	155565536	155591274	1.49332	Acbd6
												1	138143051	138187110	1.31819	Ptprc		1	157335178	157344284	1.10205	Rasal2
												1	138262609	138268116	1.23327	NA		1	157894015	157901943	1.49818	NA
												1	138268556	138302517	1.5092	Atp6v1g3		1	157929691	157991404	1.51135	NA
												1	138347088	138374131	1.4096	NA		1	158003360	158178309	1.56238	NA
												1	138461458	138503626	1.45105	Nek7		1	159296506	159348775	1.31514	Mir1843b,Scarna3a,Cop1
												1	139350533	139377621	1.35165	Crb1		1	160287305	160301043	1.35718	Mir1927,Rabgap1l
												1	139526097	139684536	1.28707	Cfhr1,Cfhr3		1	160430885	160790681	1.4091	Gpr52,Rabgap1l
												1	139694040	139710764	1.00087	Gm4788		1	161495447	161552727	1.3904	Tnfsf18
												1	139952069	139965482	1.00503	NA		1	161809114	161874088	1.19944	Suco
												1	139965877	140072328	1.20981	NA		1	162672479	162708290	1.57005	Prrc2c
												1	140080877	140150981	1.04427	Cfh		1	162708790	162724268	1.28342	Prrc2c
												1	140252032	140298633	1.19076	Kcnt2		1	163001842	163033194	1.40952	Mroh9
												1	140327967	140395442	1.12405	Kcnt2		1	163053490	163184666	1.48492	Mroh9
												1	140415700	140583255	1.13146	4930590L20Rik,Kcnt2		1	163579252	163594971	1.31153	NA
												1	140583344	140600772	1.2756	4930590L20Rik,Kcnt2		1	163791084	163833333	1.32306	Kifap3
												1	140600775	140618661	1.04512	4930590L20Rik,Kcnt2		1	163833772	163903849	1.43381	Kifap3
												1	140618664	140641274	1.24579	4930590L20Rik		1	164628990	164766882	1.56981	NA
												1	140669303	140678123	0.971801	NA		1	167971914	167981717	1.31419	NA
												1	140678480	140765402	1.20055	NA		1	167981720	168000599	1.16981	NA
												1	140765405	140791108	1.30335	NA		1	168846704	168886009	1.38001	NA
												1	140844772	140920146	1.20324	NA		1	168891760	168935686	1.29852	NA
												1	140931276	140978447	1.31989	NA		1	168948276	168962593	1.26962	NA
												1	140978450	141005578	1.06715	NA		1	168963282	169104205	1.52434	Mir6354
												1	141013142	141297675	1.17388	NA		1	169104665	169152558	1.41218	NA
												1	141304716	141435958	1.18187	NA		1	169199257	169213418	1.23864	NA
												1	141645269	141795840	1.14546	NA		1	169765822	169843491	1.599	NA
												1	141826921	141881822	1.11085	NA		1	170733498	170766077	1.4853	Atf6
												1	141885653	141916017	1.22216	NA		1	172727876	172826513	1.41367	NA
												1	141922133	141939725	1.10102	NA		1	172970640	173021057	1.31469	NA
												1	141940079	141965079	0.987521	NA		1	173063398	173107835	1.26408	NA
												1	141973826	141984355	0.946763	NA		1	173123419	173145240	1.07923	Olfr1408
												1	141984358	142045417	1.15059	NA		1	173145243	173181406	1.34398	NA
												1	142045420	142062664	0.915513	NA		1	173181409	173196531	1.06093	Olfr1406
												1	142063147	142078727	1.17554	NA		1	173196534	173231366	1.24869	Olfr218,Fcer1a,Olfr1404
												1	142088443	142149648	1.23539	NA		1	173583893	173785897	1.30475	Ifi213,Ifi209,Ifi207,Ifi208,Ifi204
												1	142158920	142203006	1.00729	NA		1	173797149	174088885	1.27981	Olfr433,Olfr432,Olfr430,Ifi211,Mndal,Ifi202b,Ifi205,Ifi203
												1	142203410	142324217	1.19496	NA		1	174088888	174158940	1.14944	Olfr429,Olfr426,Olfr427,Olfr231,Olfr424,Olfr420,Olfr421-ps1
												1	142325070	142370672	1.07862	NA		1	174158943	174248897	1.38836	Olfr420,Spta1
												1	142375901	142408488	1.13679	NA		1	174426774	174443862	1.32086	Olfr414
												1	142409401	142415847	0.977225	NA		1	174570334	174588388	1.32897	Fmn2
												1	142436286	142526791	1.07821	NA		1	174588391	174782569	1.49086	Fmn2
												1	142621798	142632577	1.10073	NA		1	174798751	174827118	1.42967	Fmn2
												1	142632580	142678200	1.35898	NA		1	175062198	175154894	1.42446	Rgs7
												1	142678576	142692869	0.976781	NA		1	175193146	175223024	1.50009	Rgs7
												1	142692872	142762758	1.22106	NA		1	175373773	175394637	1.33034	Rgs7
												1	142763550	142794125	1.01497	NA		1	175395818	175426465	1.47572	Rgs7
												1	142794549	143011500	1.16211	NA		1	177046869	177194624	1.23882	Akt3
												1	143047247	143069543	1.43043	NA		1	177194627	177203198	0.879705	Akt3
												1	143157391	143246567	1.32838	NA		1	179772389	179798271	1.46458	Ahctf1
												1	143577201	143601438	1.38352	NA		1	180034256	180050762	1.24426	Cdc42bpa
												1	143601441	143616190	1.10854	Cdc73		1	188428923	188456451	1.51206	Ush2a
												1	144554953	144648970	1.21815	Rgs21		1	189746618	189926360	2.53406	Smyd2,Ptpn14
												1	144648973	144661177	0.856631	NA		1	192921581	193003386	1.40631	Syt14
												1	144661180	144711748	1.13203	NA		1	193873793	194021833	1.47855	NA
												1	144762077	144875547	1.20626	Rgs18		1	194054002	194164840	1.53967	NA
												1	144896187	144910234	1.10099	NA		1	194169582	194177201	1.11926	NA
												1	144955652	145007691	1.16647	NA		1	194235935	194262773	1.46611	NA
												1	145031403	145040144	1.15486	NA		1	194348048	194399895	1.49843	NA
												1	145040147	145045943	0.912793	NA		1	194399898	194610412	1.56978	NA
												1	145046390	145098505	1.14453	NA		1	194814602	194890737	1.544	Mir3962,Plxna2
												1	145113415	145128314	1.2965	NA		1	194890740	194918656	1.3135	NA
												1	145128678	145144528	1.03839	NA		1	195040585	195085876	1.30165	Cd46
												1	145192167	145200777	1.01782	NA		1	195107033	195128801	1.18564	Cr1l
												1	145263439	145276813	1.08132	NA		1	195143626	195173419	1.20897	Cr2
												1	145277492	145284398	0.978472	NA		10	5937453	6007299	1.46057	NA
												1	145359274	145461783	1.03624	NA		10	6059164	6075370	1.25755	NA
												1	145506825	145517923	1.20011	NA		10	6076284	6305154	1.40581	NA
												1	145545327	145606429	1.21857	NA		10	6305157	6327749	1.13203	NA
												1	145606453	145612114	0.878054	NA		10	6328215	6345397	1.2555	NA
												1	145612117	145647815	1.36628	NA		10	6345400	6484003	1.3959	NA
												1	145649023	145687592	1.0107	NA		10	6488818	6710582	1.35973	NA
												1	145687595	145759100	1.2046	NA		10	6711564	6987093	1.5728	Ipcef1,Oprm1
												1	145759495	145769114	0.950969	NA		10	7927980	7951277	1.39095	Tab2
												1	145769117	145864891	1.2688	NA		10	9124954	9134724	1.42756	NA
												1	145865354	145883043	1.0776	NA		10	9448955	9459801	1.24507	NA
												1	145905246	145928349	1.05807	NA		10	9959275	9984362	1.29098	NA
												1	145949261	145985715	1.16884	NA		10	9984461	10175891	1.40966	NA
												1	145993443	146038547	1.14906	NA		10	10175894	10256203	1.53478	NA
												1	146042863	146100122	1.03856	NA		10	10409872	10467693	1.41338	Adgb
												1	146190478	146210738	1.09391	NA		10	10700777	10861437	1.46611	4930567K20Rik,Grm1
												1	146210741	146216824	0.845522	NA		10	10862268	10927368	1.28	Grm1
												1	146222146	146272987	1.13682	NA		10	10927371	11075825	1.55596	Grm1
												1	146302730	146384488	1.20844	NA		10	11083958	11133797	1.37668	NA
												1	146426026	146492488	1.18486	NA		10	11873489	11995190	1.44713	NA
												1	146499911	146595106	1.08964	Brinp3		10	11995631	12017670	1.28798	NA
												1	146595495	146611799	0.832028	Brinp3		10	12124635	12314963	1.43306	NA
												1	146612187	146740250	1.05641	Brinp3		10	14428976	14533623	1.50635	Adgrg6
												1	146771583	146799686	1.04641	Brinp3		10	14708784	14743861	1.34187	Gje1,1700016L04Rik
												1	146837809	146994083	1.16571	Brinp3		10	14763992	14809548	1.24181	Nmbr
												1	147005600	147055831	1.15639	NA		10	14812568	14883141	1.31342	NA
												1	147065429	147125866	1.1772	NA		10	14883144	14894737	1.08788	NA
												1	147127124	147154224	1.04633	NA		10	14897124	14964315	1.31765	NA
												1	147154627	147313815	1.2466	NA		10	14965783	14985568	1.22927	NA
												1	147318046	147328283	0.952104	NA		10	15026085	15034191	1.01765	NA
												1	147328646	147345589	1.32596	NA		10	15132892	15158134	0.983869	NA
												1	147345592	147394327	1.21745	NA		10	15217318	15249148	1.14621	NA
												1	147394330	147409465	0.932585	NA		10	15249941	15257632	0.951965	NA
												1	147409468	147443499	1.2091	NA		10	15493422	15508373	1.08853	NA
												1	147443892	147462545	1.08081	NA		10	15602893	15619048	1.04887	NA
												1	147614868	147637632	1.07905	NA		10	15653067	15660794	0.867935	NA
												1	147638190	147710420	1.2605	NA		10	15660797	15717082	1.07377	NA
												1	147735208	147818356	1.20762	NA		10	15731557	15756460	1.12176	NA
												1	147818359	147839535	0.912649	NA		10	15757619	15767982	1.2768	NA
												1	147848088	148000594	1.17172	NA		10	15789276	15825677	1.11693	C330004P14Rik
												1	148000597	148009140	0.937014	NA		10	15826709	15941041	1.31828	NA
												1	148009143	148056025	1.16551	NA		10	15941044	16020062	1.1323	NA
												1	148097902	148135837	1.17861	NA		10	16030192	16047343	0.945009	NA
												1	148135840	148148789	1.00226	NA		10	16050369	16069540	1.20405	NA
												1	148179459	148193777	1.02502	NA		10	16069998	16143835	1.10077	NA
												1	148193780	148203003	1.18404	NA		10	16180701	16213963	1.07183	NA
												1	148233336	148238365	0.883528	NA		10	16224158	16273232	1.04732	NA
												1	148399825	148412979	1.00971	NA		10	16273785	16393942	1.1099	NA
												1	148417173	148429096	0.949081	NA		10	16440709	16487022	1.10888	NA
												1	148429099	148433786	1.19053	NA		10	16487025	16499932	0.952035	NA
												1	148449887	148456426	0.990351	NA		10	16544728	16572578	1.09626	NA
												1	148464235	148470898	1.2377	NA		10	16572581	16588756	0.935221	NA
												1	148471563	148539373	1.04115	NA		10	16588759	16642195	1.13176	NA
												1	148592503	148604452	0.898452	NA		10	16733503	16756271	1.13146	NA
												1	148628602	148675655	1.04135	NA		10	16757193	16767803	0.931292	NA
												1	148675658	148714507	1.28631	NA		10	16767806	16974920	1.20579	Gm20125
												1	148714919	148802666	1.07743	NA		10	16974923	16994878	1.1081	Gm20125
												1	148886428	148901164	1.15745	NA		10	16994881	17191757	1.35797	Gm20125
												1	148901167	148913751	0.935406	NA		10	17242177	17253385	1.17289	NA
												1	148913754	148928811	1.14685	NA		10	17360425	17381703	1.23289	NA
												1	148928814	148976269	1.27396	NA		10	17382176	17460490	1.45719	NA
												1	148980314	149089158	1.19696	NA		10	17592318	17625816	1.4465	NA
												1	149089161	149165660	1.13391	NA		10	17920687	17934507	1.35215	Heca
												1	149185735	149223850	1.04335	NA		10	18904491	18963305	1.53136	NA
												1	149224396	149235878	1.42275	NA		10	20818204	20830718	1.33383	NA
												1	149241242	149404640	1.23436	NA		10	20914687	20946753	1.57472	NA
												1	149405033	149417763	0.959494	NA		10	23099536	23130077	1.46939	Eya4
												1	149425323	149450638	1.20587	NA		10	23220641	23339868	1.39853	Eya4
												1	149487299	149502122	1.18913	NA		10	23989440	24126794	1.49044	Taar7a,Taar7b,Taar7d,Taar7f,Taar7e,Taar8a,Taar8b,Taar9,Taar8c
												1	149525842	149563045	1.19032	NA		10	26436474	26740963	1.54988	Gm8709
												1	149608611	149678452	1.13621	NA		10	27007439	27048907	1.39259	Lama2
												1	149687482	149758113	1.29023	NA		10	27049351	27057257	1.10715	Lama2
												1	149768594	149873039	1.40425	Pla2g4a		10	27166198	27171448	1.1197	Lama2
												1	149873439	149887414	1.23396	Pla2g4a		10	27171451	27220836	1.37856	Lama2
												1	149898200	149905789	1.2697	Pla2g4a		10	27221908	27247800	1.10677	Lama2
												1	149974925	150049147	1.40707	NA		10	27265141	27288725	1.13651	Lama2
												1	150049671	150061846	1.2943	NA		10	27325754	27416019	1.33604	4930579H20Rik,Lama2
												1	150169918	150214581	1.26777	NA		10	27416481	27452864	1.12461	Lama2
												1	150397872	150422686	1.33062	Tpr		10	27468099	27568481	1.2198	Lama2
												1	150716334	150741002	1.34164	Hmcn1		10	27568484	27830839	1.35581	Lama2
												1	150790518	150825968	1.36251	Hmcn1		10	27881988	28010433	1.42075	NA
												1	153070334	153075638	2.77055	Nmnat2		10	28391877	28410892	1.20541	Ptprk
												1	153461245	153478694	1.42075	Dhx9		10	28410895	28479391	1.31143	Ptprk
												1	154509275	154525520	1.214	Cacna1e		10	28480540	28515781	1.34689	Ptprk
												1	154668898	154687018	1.43199	Cacna1e		10	28537747	28603953	1.35503	Ptprk
												1	155227097	155255552	2.89892	BC034090		10	28619826	28662274	1.43052	NA
												1	155565498	155590825	1.51254	Acbd6		10	28665531	28719839	1.29688	Themis
												1	155851908	155964777	1.63474	Cep350		10	28760834	28873333	1.3232	Themis
												1	157326146	157347556	1.21461	Rasal2		10	28966564	29020016	1.23301	2310057J18Rik
												1	157834078	157854139	1.21269	NA		10	29096798	29133280	1.31753	NA
												1	157854142	157875405	1.44672	NA		10	29159465	29175290	1.22904	Soga3
												1	157893699	157902329	1.47911	NA		10	29316364	29358179	1.35278	Rnf146,Echdc1
												1	157908784	157990627	1.46818	NA		10	29365659	29446718	1.42288	NA
												1	158394657	158402335	1.42335	Astn1		10	29447941	29500759	1.23889	Rspo3
												1	158428598	158448164	1.40231	Astn1		10	29501265	29532553	1.34618	Rspo3
												1	158557836	158575044	1.49722	Astn1		10	29540892	29606478	1.29653	NA
												1	158598345	158637912	1.50647	Astn1		10	29626736	29688622	1.23439	NA
												1	158716514	158738360	1.3826	Pappa2		10	29732844	29985297	1.30745	NA
												1	158886850	158928653	1.46525	Pappa2		10	30037899	30065656	1.35005	NA
												1	159176826	159189066	1.23158	NA		10	30089152	30198293	1.29432	Cenpw
												1	159264360	159290260	1.30371	Cop1		10	30223948	30233531	1.29555	NA
												1	159296471	159350222	1.37116	Mir1843b,Scarna3a,Cop1		10	30234023	30245824	1.09581	NA
												1	160430267	160451771	1.34792	Rabgap1l		10	30259876	30344261	1.32891	NA
												1	160461284	160501747	1.35903	Rabgap1l		10	30376148	30425357	1.39149	NA
												1	160672128	160728317	1.39103	Rabgap1l		10	31087321	31167828	1.38521	NA
												1	160733399	160788873	1.39417	Rabgap1l		10	31491093	31506458	1.24915	Rnf217
												1	161484795	161492221	1.24046	NA		10	31506947	31602932	1.54832	Rnf217
												1	161492595	161556657	1.41571	Tnfsf18		10	31635211	31815432	1.41434	Nkain2
												1	163048542	163085373	1.33098	Mroh9		10	31833386	31920732	1.256	Nkain2
												1	163085376	163181926	1.50148	Mroh9		10	31931467	32013881	1.23928	Nkain2
												1	163432563	163455051	1.26648	NA		10	32013884	32026957	0.999913	Nkain2
												1	163477802	163515433	1.38224	NA		10	32026960	32095153	1.28502	Nkain2
												1	163519916	163554273	1.44022	NA		10	32095156	32101748	1.00123	Nkain2
												1	163577458	163593999	1.35508	NA		10	32105829	32150359	1.1499	Nkain2
												1	163608196	163616844	1.18873	NA		10	32210478	32272678	1.2897	Nkain2
												1	163816366	163832462	1.2449	Kifap3		10	32275834	32400570	1.1269	Nkain2
												1	164440315	164471007	2.67181	Atp1b1		10	32400970	32436094	1.28026	Nkain2
												1	164714949	164735993	1.4025	NA		10	32436097	32455402	1.0539	Nkain2
												1	165354975	165396733	1.35049	Dcaf6		10	32456257	32484233	1.19541	Nkain2
												1	167972008	167984356	1.31999	NA		10	32534007	32564025	1.04496	Nkain2
												1	167984359	168001349	1.08233	NA		10	32564028	32663006	1.23934	Nkain2
												1	168799235	168817964	1.30023	NA		10	32663009	32684321	1.1052	Nkain2
												1	168846794	168879616	1.31819	NA		10	32685427	32934068	1.34234	Nkain2
												1	168910997	168936782	1.25132	NA		10	33073147	33175327	1.12304	Trdn
												1	168942701	169016243	1.44369	NA		10	33190785	33395393	1.18154	D830005E20Rik,Trdn
												1	169016246	169040864	1.34377	Mir6354		10	33409350	33472526	1.18947	Trdn
												1	169101890	169149854	1.3585	NA		10	33472529	33480826	1.01714	Trdn
												1	169195138	169215585	1.24415	NA		10	33480829	33502374	1.34858	NA
												1	169615505	169641205	1.49326	NA		10	33755407	33798064	1.26785	Sult3a2
												1	171792174	171856379	1.4961	Slamf1,Cd84		10	33925398	33936417	1.21024	Zup1
												1	172272187	172311637	2.53521	Atp1a2		10	34259532	34279363	1.33883	NA
												1	172311992	172324196	2.96749	Igsf8,Kcnj9		10	34530832	34571288	1.29252	Frk
												1	172901984	173008603	1.39999	Olfr16		10	34572224	34583710	1.15281	Frk
												1	173008606	173017059	1.23608	NA		10	34583713	34651046	1.32612	Frk
												1	173122483	173145891	1.06873	Olfr1408		10	34777556	34855355	1.23259	NA
												1	173145894	173185543	1.26954	Olfr1406		10	34875385	34889706	1.20894	NA
												1	173185546	173200363	1.05339	NA		10	34903144	34967157	1.39526	NA
												1	173200366	173231352	1.24482	Olfr218,Fcer1a,Olfr1404		10	34967160	35127906	1.19539	NA
												1	173484075	173506919	1.17592	Ifi206		10	35134487	35189319	1.18799	NA
												1	173583393	174156378	1.27169	Ifi213,Olfr433,Olfr432,Olfr430,Olfr429,Olfr426,Olfr427,Olfr231,Olfr424,Olfr421-ps1,Ifi209,Ifi207,Ifi208,Ifi204,Ifi211,Mndal,Ifi202b,Ifi205,Ifi203		10	35189322	35201585	0.880838	NA
												1	174157243	174195787	1.46738	Olfr420,Spta1		10	35201588	35213629	0.991713	NA
												1	174195790	174202265	1.08705	Spta1		10	35213632	35252510	1.14271	NA
												1	174359662	174376148	1.2905	Olfr417		10	35253008	35295907	1.27304	NA
												1	174570474	174589770	1.28269	Fmn2		10	35297104	35303882	0.998236	NA
												1	174589773	174682975	1.55141	Fmn2		10	35328756	35344387	1.08276	NA
												1	174682978	174781816	1.43212	Fmn2		10	35344390	35440626	1.21372	NA
												1	175061035	175134872	1.46395	Rgs7		10	35447605	35467056	1.06017	NA
												1	175135962	175154052	1.23504	Rgs7		10	35467059	35513325	1.2572	NA
												1	175221579	175331881	1.64416	Rgs7		10	35526432	35707493	1.15287	NA
												1	175373302	175427367	1.41555	Rgs7		10	35707496	35749537	1.32035	NA
												1	175727744	175739402	1.43469	Wdr64		10	35749540	35762317	1.02791	NA
												1	176302708	176381099	1.57648	NA		10	35784456	35807587	0.930164	NA
												1	176381102	176428189	1.37941	NA		10	35807590	35831236	1.17756	NA
												1	176751097	176773531	1.24843	Mir350,Cep170		10	35855141	35882949	1.18613	NA
												1	177046726	177137679	1.24605	Akt3		10	35883848	35894721	1.01636	NA
												1	177166474	177177723	1.21066	Akt3		10	35955184	35998051	1.0486	NA
												1	177186441	177197133	1.20296	Akt3		10	36027165	36042441	0.969812	NA
												1	177763894	177786154	1.41416	Adss		10	36045780	36109382	1.04902	NA
												1	178210546	178221448	1.32276	Desi2		10	36109860	36139716	1.30605	NA
												1	179695485	179714617	2.42319	Kif28		10	36139719	36147324	1.08544	NA
												1	180035730	180048513	1.19136	Cdc42bpa		10	36190590	36214753	1.1143	NA
												1	181649212	181692288	1.48618	NA		10	36230375	36249681	1.05648	NA
												1	184716807	184746872	2.69187	4930488B22Rik,Hlx		10	36284825	36310773	1.24155	NA
												1	185948599	185958080	1.42394	Mir297c		10	36328975	36372037	1.21166	NA
												1	185992601	186014927	1.37226	NA		10	36388577	36472887	1.21906	NA
												1	186061845	186083645	1.38757	NA		10	36509808	36584851	1.29619	Hs3st5
												1	186913978	186944362	1.5693	NA		10	36584854	36653509	1.46782	Hs3st5
												1	187127385	187148043	1.50675	1700007P06Rik,Spata17		10	36666611	36721669	1.26918	Hs3st5
												1	188289697	188329923	1.56097	Ush2a		10	36858764	36877845	1.32823	NA
												1	189746619	189927331	2.62752	Smyd2,Ptpn14		10	37403421	37491357	1.40027	NA
												1	190567507	190574489	2.93681	NA		10	37498679	37557907	1.36187	NA
												1	190685759	190697621	2.77605	NA		10	37567407	37592156	1.29792	NA
												1	192969458	193002771	1.30049	Syt14		10	37652337	37664652	1.29816	NA
												1	193751781	193778962	1.3272	NA		10	37674746	37699623	1.24705	NA
												1	193801008	193837278	1.36672	NA		10	37753623	37848881	1.29275	NA
												1	193871522	193932964	1.39496	NA		10	37992578	38021955	1.15203	NA
												1	193976249	193988140	1.37184	NA		10	38065782	38126743	1.1454	NA
												1	194165313	194176150	1.18785	NA		10	38127483	38184221	1.30475	4930591E09Rik
												1	194234408	194260660	1.43824	NA		10	38290413	38495645	1.26467	NA
												1	194352481	194389378	1.42064	NA		10	38495648	38799304	1.40723	NA
												1	194430667	194466660	1.47257	NA		10	39035080	39083057	1.58417	Lama4
												1	194475923	194606721	1.51617	NA		10	41478631	41489019	2.67246	Smpd2,Mical1
												1	194888932	194920813	1.35239	NA		10	42772028	42816973	1.43376	Sec63
												1	195100094	195116951	1.2449	Cr1l		10	45411622	45420230	1.20551	Lin28b
												1	195143995	195178486	1.29615	Cr2		10	45632782	45765366	1.49545	Hace1
												1	195286773	195293262	1.16668	NA		10	45818175	45835560	1.42052	D030045P18Rik
												10	3192167	3211794	1.37216	NA		10	45922914	45943673	1.22893	NA
												10	4794461	4809100	1.25743	Esr1		10	45943728	45965468	1.40195	NA
												10	4939331	4995595	1.51947	Esr1		10	46081062	46088346	1.14028	NA
												10	5638378	5695156	1.41449	Vip		10	46108784	46283035	1.36287	Snord14d
												10	5731586	5780111	1.36354	NA		10	46286154	46299813	1.03814	NA
												10	5936261	6004246	1.41787	NA		10	46387140	46426671	1.11924	NA
												10	6059595	6077812	1.23683	NA		10	46445115	46453201	1.00633	NA
												10	6186266	6254621	1.27813	NA		10	46478692	46506760	1.22271	NA
												10	6294243	6305996	1.29341	NA		10	46506763	46516466	0.967444	NA
												10	6305999	6327286	1.08177	NA		10	46516512	46617276	1.33687	NA
												10	6344876	6447027	1.38774	NA		10	46618228	46723517	1.14674	NA
												10	6574581	6621963	1.26814	NA		10	46731257	46738929	1.01967	NA
												10	6621966	6686281	1.37336	NA		10	46759310	46849656	1.1975	NA
												10	6686284	6710549	1.25658	NA		10	46849659	46864233	1.34591	NA
												10	6874991	6879445	1.33105	Oprm1		10	46864236	46960037	1.18355	NA
												10	6912979	6987024	1.44707	Ipcef1,Oprm1		10	46980775	47044907	1.16509	NA
												10	8040992	8086478	1.5552	NA		10	47115635	47136259	1.12708	NA
												10	9125397	9134711	1.38992	NA		10	47155844	47189285	1.06674	NA
												10	9184373	9199922	1.15509	NA		10	47189288	47244966	1.20985	NA
												10	9255453	9267153	1.38279	NA		10	47244969	47267280	0.907511	NA
												10	9287081	9319107	1.5621	NA		10	47278561	47293711	0.892327	NA
												10	9364620	9377819	1.43826	NA		10	47357777	47393117	1.11893	NA
												10	9447537	9458773	1.32433	NA		10	47401012	47428946	1.15415	NA
												10	9921538	9939009	1.24275	NA		10	47476604	47556086	1.12969	NA
												10	9959408	10256241	1.42895	NA		10	47582487	47742904	1.15379	NA
												10	10256634	10264594	1.06766	NA		10	47814561	47925064	1.11164	NA
												10	10269778	10276101	1.21222	NA		10	47925067	47957625	1.21523	NA
												10	10361177	10469418	1.42772	Adgb		10	47969200	47994312	1.06163	NA
												10	10628380	10643223	1.25571	NA		10	47994794	48004015	0.864965	NA
												10	10653697	10660077	1.36827	NA		10	48010808	48224732	1.06959	NA
												10	10858871	10930102	1.27549	Grm1		10	48246289	48315573	1.04212	NA
												10	11067200	11076743	1.42144	Grm1		10	48322616	48338508	0.920649	NA
												10	11084979	11133822	1.37471	NA		10	48338511	48377744	1.14677	NA
												10	11186964	11216136	1.31017	Shprh		10	48406460	48423550	0.851071	NA
												10	11286405	11339770	1.50686	Fbxo30		10	48432371	48519565	1.05278	NA
												10	11651656	11662424	1.26006	NA		10	48595393	48658326	1.1547	NA
												10	11801807	12104348	1.44888	NA		10	48658329	48672623	1.38377	NA
												10	12125683	12265684	1.4321	NA		10	48672626	48779120	1.18364	NA
												10	12273722	12302577	1.25958	NA		10	48779717	48796105	0.919253	NA
												10	14765427	14786534	1.12343	Nmbr		10	48814292	48857938	1.3235	NA
												10	14882899	14894775	1.09452	NA		10	48857941	48878780	0.978607	NA
												10	14907804	14990018	1.29685	NA		10	48883543	48896634	1.01789	NA
												10	15005908	15026683	1.33349	NA		10	48923195	48928351	1.0051	NA
												10	15119307	15158642	1.05887	NA		10	48929214	48953589	1.30492	NA
												10	15221106	15249186	1.2057	NA		10	48954030	48968129	0.999974	NA
												10	15249903	15259691	0.906697	NA		10	49034723	49043264	0.915222	NA
												10	15368928	15396253	1.22212	NA		10	49044729	49055981	1.21251	NA
												10	15491782	15498704	0.96145	NA		10	49061708	49075573	1.47038	NA
												10	15498707	15508064	1.09965	NA		10	49076638	49100465	1.08599	Grik2
												10	15520959	15619061	1.163	NA		10	49101279	49114095	0.877019	Grik2
												10	15647387	15660795	0.983336	NA		10	49121893	49194498	1.05519	Grik2
												10	15660798	15701144	1.17513	NA		10	49194938	49211402	1.27823	Grik2
												10	15701897	15716178	0.902481	NA		10	49238198	49273561	0.843444	Grik2
												10	15729825	15825706	1.16144	C330004P14Rik		10	49320325	49356136	1.09359	Grik2
												10	15850592	15857049	1.06297	NA		10	49356638	49365591	0.803225	Grik2
												10	15857454	15874930	1.22066	NA		10	49366351	49440665	1.09726	Grik2
												10	15930744	15960763	1.05876	NA		10	49447675	49516491	1.16751	Grik2
												10	15960766	16031075	1.22377	NA		10	49516494	49546669	0.970131	Grik2
												10	16031438	16039427	1.01516	NA		10	49546672	49676615	1.13011	Grik2
												10	16039430	16045747	0.822249	NA		10	49723854	49729747	0.974452	Grik2
												10	16046527	16143873	1.14789	NA		10	49730660	49777413	1.18507	Grik2
												10	16223830	16267177	1.09948	NA		10	49792504	49810788	1.23714	NA
												10	16267180	16272059	0.836822	NA		10	49913848	49933291	1.20964	NA
												10	16438744	16572770	1.16704	NA		10	49933294	50082546	1.34495	NA
												10	16573484	16587268	0.936586	NA		10	50128718	50297613	1.26687	NA
												10	16587271	16598275	1.27528	NA		10	50321936	50356932	1.15977	NA
												10	16605323	16630909	1.04092	NA		10	50356935	50415419	1.28614	NA
												10	16630912	16642233	1.17604	NA		10	50438253	50446058	1.13465	NA
												10	16757763	16765880	0.905541	NA		10	50446061	50517623	1.37963	NA
												10	16766828	16793838	1.28071	NA		10	50605028	50618701	1.08957	Ascc3
												10	16794195	16816275	1.10998	NA		10	50619322	50630669	1.3143	Ascc3
												10	16830937	17069380	1.2301	Gm20125		10	50630672	50665790	1.08976	Ascc3
												10	17174788	17188426	1.23389	NA		10	50709330	50745284	1.09436	Ascc3
												10	17243758	17254786	1.17932	NA		10	50759383	50867673	1.32485	Ascc3
												10	17301325	17309236	1.13307	NA		10	50922474	51080808	1.35154	Sim1
												10	17361721	17380241	1.17692	NA		10	51089467	51117685	1.17725	NA
												10	17919789	17943656	1.39152	Heca		10	51201914	51241477	1.47249	NA
												10	19054525	19077718	1.33415	NA		10	51242658	51269948	1.02621	NA
												10	19137823	19162578	1.42607	Gm20139		10	51269951	51394273	1.20644	NA
												10	20171825	20179604	2.94283	Map7		10	51452172	51516693	1.38438	Lilr4b,Lilrb4a
												10	23220323	23344903	1.42624	Eya4		10	51679689	51725533	1.23106	Rfx6
												10	23990216	24128412	1.48164	Taar7a,Taar7b,Taar7d,Taar7f,Taar7e,Taar8a,Taar8b,Taar9,Taar8c		10	51725536	51732989	1.06197	Rfx6
												10	24246520	24259231	1.2136	Moxd1		10	51751236	51785174	1.29449	4933411G06Rik
												10	25979595	25985424	1.20482	NA		10	51811897	51853535	1.36958	NA
												10	26086848	26105799	1.3693	NA		10	52828414	52855603	1.26251	Slc35f1
												10	26828290	26942397	1.54307	Arhgap18		10	52879880	52942778	1.36555	Slc35f1
												10	27040159	27088256	1.29451	Lama2		10	53301733	53374376	1.43375	Pln,Cep85l
												10	27223027	27248721	1.10944	Lama2		10	53809940	53994196	1.51415	Man1a
												10	27265207	27285741	1.09545	Lama2		10	54153579	54190876	1.33215	NA
												10	27299905	27329134	1.22837	Lama2		10	54209359	54242038	1.17468	NA
												10	27342547	27552892	1.2414	4930579H20Rik,Lama2		10	54242041	54292694	1.3896	NA
												10	27553250	27713614	1.37049	Lama2		10	54300016	54497659	1.3365	NA
												10	27729676	27749627	1.1597	NA		10	54499573	54518437	1.08632	NA
												10	27829944	27865386	1.2824	NA		10	54535660	54612808	1.24153	NA
												10	27896343	27997987	1.37484	NA		10	54624940	54873638	1.19053	NA
												10	28226342	28267839	1.39301	Ptprk		10	54893853	54901045	1.07113	NA
												10	28291254	28331750	1.3255	Ptprk		10	54941363	54953364	1.15818	NA
												10	28345649	28516432	1.35694	Ptprk		10	54954366	55101067	1.21724	NA
												10	28542706	28566094	1.22711	Ptprk		10	55101644	55115627	0.997095	NA
												10	28620022	28662212	1.45423	NA		10	55136394	55197925	1.19084	NA
												10	28665642	28719877	1.27386	Themis		10	55202453	55211079	0.946429	NA
												10	28760247	28830341	1.37087	Themis		10	55211082	55311435	1.15336	NA
												10	28830344	28835967	1.14311	Themis		10	55311438	55337001	1.43833	NA
												10	28926352	28945597	1.15231	NA		10	55337004	55394926	1.12417	NA
												10	28964205	29017844	1.26145	2310057J18Rik		10	55405183	55433970	1.09415	NA
												10	29158798	29175329	1.21733	Soga3		10	55436570	55469422	1.20091	NA
												10	29413046	29530786	1.296	Rspo3		10	55510294	55535562	1.10304	NA
												10	29559476	29614896	1.26439	NA		10	55551983	55560805	1.03025	NA
												10	29626698	29642148	1.15178	NA		10	55560808	55709712	1.24815	NA
												10	29642720	29673619	1.33661	NA		10	55709715	55799243	1.36368	NA
												10	29681193	29687205	1.06175	NA		10	55801488	55883543	1.20007	NA
												10	29729221	29766812	1.24985	NA		10	55883546	56039611	1.31351	Tbc1d32
												10	29791046	29818854	1.22094	NA		10	56147915	56169388	1.3505	Tbc1d32
												10	29828622	29840497	1.11509	NA		10	56509877	56749091	1.49786	NA
												10	29840500	29990879	1.34334	NA		10	56785602	56982944	1.41062	NA
												10	29995288	30009144	1.31089	NA		10	56982947	56998903	1.18319	NA
												10	30090422	30100037	1.1312	NA		10	57042324	57070698	1.20837	NA
												10	30155364	30180636	1.21273	NA		10	57070948	57213014	1.35494	NA
												10	30540773	30549902	1.27923	Trmt11		10	57228774	57283271	1.26811	NA
												10	30639879	30664709	1.52341	Ncoa7		10	57302738	57326386	1.11814	NA
												10	30665430	30672632	1.20271	Ncoa7		10	57356720	57383685	1.2504	NA
												10	30672977	30691336	1.36241	Ncoa7		10	57509276	57524617	1.28523	Hsf2,Serinc1
												10	31096747	31118741	1.25974	NA		10	57641485	57719870	1.34304	Pkib
												10	31118744	31166744	1.41539	NA		10	60077319	60804198	2.47325	Mir6906,Gm17455,Spock2,Chst3,Vsir,Slc29a3,Cdh23,Psap,Ascc1,Unc5b
												10	31336490	31440019	1.46408	Supt4b,Tpd52l1		10	61814176	61907018	2.52949	Col13a1
												10	31492179	31506995	1.25408	Rnf217		10	63624731	63756335	1.62791	Ctnna3
												10	31631359	31637566	1.35251	NA		10	63920754	64037252	1.49967	Ctnna3,Lrrtm3
												10	31695592	31720074	1.28237	Nkain2		10	64302910	64346238	1.43086	Ctnna3
												10	31832481	31841133	1.30391	Nkain2		10	64381219	64411758	1.31688	Ctnna3
												10	31841497	31886661	1.12757	Nkain2		10	64412709	64579363	1.20425	Ctnna3
												10	31895776	31925932	1.29928	Nkain2		10	64687128	64710361	1.1733	Ctnna3
												10	31937464	32016211	1.23895	Nkain2		10	64790185	64813857	1.06093	Ctnna3
												10	32016214	32027046	0.997636	Nkain2		10	64814820	64944748	1.26145	Ctnna3
												10	32027049	32038112	1.21694	Nkain2		10	64946784	64961901	1.12742	Ctnna3
												10	32061270	32095106	1.21472	Nkain2		10	64990388	65013271	1.49704	Ctnna3
												10	32095109	32101170	0.957917	Nkain2		10	65013274	65049059	1.32107	NA
												10	32101173	32124662	1.32269	Nkain2		10	65049973	65089299	1.11799	NA
												10	32124665	32150534	1.05873	Nkain2		10	65131521	65205229	1.26615	NA
												10	32196128	32215462	0.944732	Nkain2		10	65399050	65412329	1.07199	NA
												10	32221263	32253467	1.23179	Nkain2		10	65467641	65487830	1.07666	NA
												10	32277916	32303259	1.06159	Nkain2		10	65488412	65681037	1.31838	NA
												10	32303262	32435003	1.19239	Nkain2		10	65681040	65696684	0.96314	NA
												10	32435006	32452446	1.02641	Nkain2		10	65714865	65730856	1.33424	NA
												10	32452449	32483970	1.16207	Nkain2		10	65731888	65749499	1.00457	NA
												10	32538848	32548514	0.966639	Nkain2		10	65749502	65867914	1.17758	NA
												10	32548517	32664942	1.21964	Nkain2		10	65867917	65975099	1.30771	Gm30853
												10	32664945	32687138	1.07475	Nkain2		10	65975102	66034327	1.16692	NA
												10	32687299	32742827	1.27527	Nkain2		10	66082816	66121180	1.34745	1700023F02Rik
												10	32742830	32763456	1.08865	Nkain2		10	66134983	66160266	1.27898	4930407I19Rik
												10	32893365	32918024	1.31997	NA		10	66165289	66217477	1.29282	4930407I19Rik
												10	32946052	32965488	1.14153	NA		10	66277825	66295198	1.33759	NA
												10	32977962	32995715	1.19875	NA		10	67204890	67244114	1.59746	Jmjd1c
												10	33074885	33176839	1.13329	Trdn		10	68588201	68698273	1.50841	NA
												10	33190313	33200614	1.03029	Trdn		10	71736421	71749341	1.24729	NA
												10	33213474	33323679	1.19137	D830005E20Rik,Trdn		10	71770270	71786595	1.5172	NA
												10	33331595	33363201	1.17577	Trdn		10	71789415	71817606	1.34915	NA
												10	33363204	33369673	0.963638	Trdn		10	71983694	72143631	1.39582	NA
												10	33396216	33410382	1.01196	Trdn		10	72143634	72221179	1.21135	NA
												10	33419796	33428668	1.03437	Trdn		10	72266795	72295044	1.13959	NA
												10	33470666	33482059	1.06087	Trdn		10	72340330	72372618	1.34763	NA
												10	33754388	33798431	1.29627	Sult3a2		10	72425212	72546300	1.40034	NA
												10	33893152	33919862	1.38442	Rsph4a,Zup1		10	72573260	72612026	1.42911	NA
												10	33924021	33948760	1.31538	Zup1		10	72713271	72777513	1.4487	NA
												10	33968153	33977690	1.34796	NA		10	72853857	72892694	1.31573	NA
												10	34518012	34615534	1.28406	Frk		10	72944343	72957039	1.18975	NA
												10	34615883	34628588	1.14709	NA		10	72957042	73091820	1.41161	A330049N07Rik
												10	34713083	34733999	1.18967	NA		10	73105785	73260131	1.35556	NA
												10	34777576	34852060	1.24496	NA		10	73309802	73367536	1.23945	NA
												10	34967995	34986284	1.10484	NA		10	73445583	73492986	1.46115	NA
												10	34986287	35001579	1.3661	NA		10	73492989	73505497	1.08235	NA
												10	35005554	35016477	1.02392	NA		10	73505500	73545685	1.22895	NA
												10	35017105	35092579	1.24885	NA		10	73622369	73638196	1.18103	NA
												10	35101187	35126582	1.13555	NA		10	73638199	73691362	1.30729	NA
												10	35133647	35139199	1.16807	NA		10	73707745	73783365	1.29613	NA
												10	35148675	35190267	1.1651	NA		10	73839672	73886821	1.32373	Pcdh15
												10	35190270	35201678	0.905896	NA		10	73886824	74179231	1.4148	Pcdh15
												10	35201681	35213183	1.01956	NA		10	74179234	74206542	1.1777	Pcdh15
												10	35213577	35293277	1.2169	NA		10	74271110	74305225	1.20062	Pcdh15
												10	35294573	35303774	1.01232	NA		10	74305697	74512530	1.40177	Pcdh15
												10	35334523	35344394	0.960676	NA		10	74542895	74593631	1.37562	Pcdh15
												10	35344397	35429550	1.19642	NA		10	74593634	74613236	1.25281	Pcdh15
												10	35448577	35467197	1.0568	NA		10	75628531	75687470	2.66612	Susd2,Cabin1
												10	35496171	35514593	1.11258	NA		10	78885554	79001446	1.31408	Olfr1354,Olfr8,Olfr1353,Olfr1352
												10	35532545	35565502	1.18365	NA		10	79115401	79150431	1.49358	Vmn2r80
												10	35567488	35615817	1.06062	NA		10	79233708	79277644	1.22798	Vmn2r81
												10	35654467	35661936	0.972841	NA		10	79609437	80147657	2.72361	Madcam1,Cdc34,Gzmm,Rnf126,Fstl3,Prss57,E130317F20Rik,Mir6910,Elane,Prtn3,Cfd,R3hdm4,Wdr18,Tmem259,Grin3b,Cnn2,Arhgap45,Polr2e,Gpx4,Atp5d,C2cd4c,Odf3l2,Shc2,Tpgs1,Palm,Bsg,Fgf22,Hcn2,Polrmt,Plppr3,Med16,Ptbp1,Kiss1r,Sbno2,Abca7,Cbarp,Stk11,Misp,Arid3a,Bc1
												10	35714223	35783393	1.23892	NA		10	80244441	80548535	2.75332	Gamt,Ndufs7,Mir6911,Rps15,Pcsk4,2310011J03Rik,Mex3d,Uqcr11,Apc2,Reep6,Dazap1,Pwwp3a,Plk5,Tcf3,Mbd3,Rexo1,Atp8b3,Onecut3,Adamtsl5,Bc1
												10	35784418	35806059	0.917222	NA		10	80569143	80678050	2.78209	Abhd17a,Gm26710,Adat3,Csnk1g2,Btbd2,Klf16,Mknk2,Mir6912,Scamp4
												10	35806438	35830900	1.17525	NA		10	80678053	80779070	2.60066	Izumo4,Mob3a,Dot1l,Ap3d1
												10	35854517	35919831	1.14512	NA		10	80812453	81202035	2.75094	Jsrp1,Oaz1-ps,Oaz1,Mir1982,Sppl2b,Timm13,Gadd45b,Diras1,Thop1,Mir5615-1,Mir5615-2,Eef2,Snord37,Dapk3,Lsm7,Lingo3,Lmnb2,Tmprss9,Gng7,Map2k2,Sgta,Slc39a3,Creb3l3,Nmrk2,Zbtb7a,Pias4,Atcayos
												10	35946612	36037766	1.16861	NA		10	81229682	81439955	2.81609	Matk,Mir3057,Apba3,Mrpl54,Cactin,Gipc3,Fzr1,4930404N11Rik,Mir6913,Smim24,Dohh,Gm16104,Mir1191b,Zfr2,Atcay,Pip5k1c,Tbxa2r,Tjp3,Hmg20b,Mfsd12,Nfic
												10	36037769	36042484	0.926211	NA		10	82206073	82238143	1.31375	Zfp938
												10	36047532	36061484	1.09886	NA		10	82444585	82509873	1.1458	Gm1553
												10	36062712	36079453	0.95279	NA		10	82957936	83204796	2.45039	Chst11
												10	36080521	36094915	1.16247	NA		10	85107234	85117949	1.34734	Tmem263
												10	36094918	36109422	0.935891	NA		10	87670760	87724627	1.62145	NA
												10	36139180	36147637	1.14276	NA		10	87725112	87761149	1.35173	NA
												10	36195441	36244722	1.10486	NA		10	89033537	89252490	1.49286	Ano4
												10	36245150	36267713	1.30962	NA		10	90139673	90149194	1.13485	Anks1b
												10	36284791	36318009	1.24265	NA		10	90151302	90211434	1.41331	Anks1b
												10	36329076	36378816	1.20506	NA		10	90289874	90304352	1.17353	Anks1b
												10	36385972	36467963	1.23537	NA		10	90304355	90322884	1.36615	Anks1b
												10	36467966	36488225	1.36704	NA		10	90388744	90429433	1.45744	Anks1b
												10	36514254	36586117	1.27636	Hs3st5		10	91739744	91804121	1.43427	NA
												10	36648121	36653547	1.238	Hs3st5		10	91832740	91879020	1.44502	NA
												10	36657635	36687424	1.21936	Hs3st5		10	91908622	91928290	1.30738	Gm31592
												10	36701195	36718491	1.30003	Hs3st5		10	91941099	92058023	1.48907	Gm31592
												10	36718494	36835632	1.49836	Hs3st5		10	92101332	92125685	1.32815	Rmst
												10	37326880	37491397	1.48662	NA		10	92666646	92716773	1.53102	Nedd1
												10	37498717	37513778	1.28671	NA		10	96759402	96913208	1.5233	NA
												10	37513781	37522462	1.18403	NA		10	96936595	96977522	1.40857	NA
												10	37525300	37561484	1.40151	NA		10	96991270	97307594	1.41396	4930556N09Rik
												10	37561487	37568491	1.06479	NA		10	97364796	97443049	1.36283	Mir3966
												10	37674151	37699661	1.2531	NA		10	97443052	97449634	1.139	NA
												10	37753981	37848101	1.26814	NA		10	97491993	97506858	1.4984	Dcn
												10	37863985	37886723	1.26096	NA		10	97613262	97655570	1.12872	Kera,Epyc
												10	37894163	37900428	1.33961	NA		10	97695772	97806924	1.3823	4930525C09Rik,Gm10754
												10	37900431	37913199	1.0565	NA		10	97806927	97816696	1.04352	Gm10754
												10	37913202	37942789	1.32621	NA		10	97830822	97839478	1.03156	Gm10754
												10	37942792	37960743	1.1186	NA		10	97841431	97938743	1.18734	Gm10754
												10	37989937	38052525	1.22939	NA		10	97938746	97956891	1.03182	Gm10754
												10	38065893	38125415	1.14642	NA		10	97957382	97981270	1.26085	Gm10754
												10	38125418	38191844	1.35179	4930591E09Rik		10	98020776	98062875	1.18759	NA
												10	38192356	38217969	1.17123	NA		10	98062878	98309951	1.2857	Gm8633
												10	38227068	38473962	1.2775	NA		10	98309954	98322746	1.10563	Gm8633
												10	38474020	38498934	1.18387	NA		10	98379263	98388255	1.25131	NA
												10	38531848	38583676	1.26315	NA		10	98445394	98471719	1.18678	NA
												10	38616549	38626587	1.27922	NA		10	98824490	98907640	1.52471	NA
												10	38653211	38798616	1.39727	NA		10	99632446	99732313	1.54739	Gm18409,Gm20110
												10	39828698	39849863	1.24946	Rev3l		10	99762340	99853343	1.4022	Gm35206
												10	41477963	41489959	2.80584	Smpd2,Mical1		10	100107060	100118828	1.29777	NA
												10	44756909	44777077	1.40756	NA		10	100182191	100471530	1.36817	Gm4303,Gm4301,Gm4312,Gm4307,Gm4305,Gm4302,Tmtc3
												10	45212085	45226731	1.56207	NA		10	100493174	100534491	1.31888	Cep290
												10	45407374	45422396	1.24886	Lin28b		10	100534494	100562709	1.12424	Cep290
												10	45916875	45946374	1.24819	NA		10	100661659	100774338	1.28373	Gm35722
												10	45946377	45984125	1.53784	NA		10	100786425	100800565	1.09213	NA
												10	46108592	46169415	1.33799	NA		10	100827843	100865158	1.23803	NA
												10	46173006	46284957	1.35655	Snord14d		10	100865161	100884633	1.06033	NA
												10	46285828	46298942	1.01043	NA		10	100925055	101057979	1.24866	NA
												10	46298945	46319438	1.39901	NA		10	101058421	101089245	1.03093	NA
												10	46329190	46361766	1.22656	NA		10	101089738	101121472	1.27571	NA
												10	46387395	46406005	1.22287	NA		10	101121475	101146122	0.975461	NA
												10	46406372	46427157	0.999703	NA		10	101146125	101322597	1.14476	NA
												10	46447717	46454599	0.942321	NA		10	101323436	101331157	0.954905	NA
												10	46478362	46535511	1.17323	NA		10	101331160	101399442	1.2103	NA
												10	46536097	46568511	1.33175	NA		10	101399445	101406265	0.932946	NA
												10	46596740	46723989	1.1857	NA		10	101406268	101440399	1.14274	NA
												10	46731215	46738895	1.07238	NA		10	101462574	101485734	0.971799	NA
												10	46739348	46910633	1.22516	NA		10	101485737	101545364	1.15227	NA
												10	46924795	47045080	1.16492	NA		10	101581376	101692684	1.15719	Mgat4c
												10	47080791	47097631	1.2331	NA		10	101692965	101714127	0.951018	Mgat4c
												10	47097634	47110067	1.10969	NA		10	101739564	101811656	1.16978	Mir3059,Mgat4c
												10	47155327	47165727	0.942538	NA		10	101811659	102029428	1.08763	Mgat4c
												10	47179780	47192171	1.01707	NA		10	102053426	102170462	1.13694	Mgat4c
												10	47192432	47205436	1.32691	NA		10	102170465	102219721	1.34933	Mgat4c
												10	47244863	47267527	0.999509	NA		10	102219724	102302044	1.01425	Mgat4c
												10	47278408	47295085	0.983188	NA		10	102302047	102345557	1.28178	Mgat4c
												10	47311051	47324064	1.18111	NA		10	102346058	102371288	1.14517	Mgat4c
												10	47341196	47393253	1.13245	NA		10	102371291	102393926	1.01146	Mgat4c
												10	47401175	47513729	1.19251	NA		10	102394438	102426113	1.19944	NA
												10	47518106	47540869	1.19809	NA		10	102496948	102505128	1.05332	NA
												10	47540872	47555809	0.88705	NA		10	102505274	102548141	1.23913	Rassf9
												10	47588109	47611756	1.07522	NA		10	102548144	102554674	0.873467	NA
												10	47641657	47651312	0.840043	NA		10	102555181	102560705	1.14635	NA
												10	47691161	47715196	1.04752	NA		10	102560708	102567861	0.9412	NA
												10	47811743	47825791	1.02703	NA		10	102567864	102584707	1.29248	NA
												10	47902929	47910985	0.913629	NA		10	102584710	102686217	1.14212	NA
												10	47925661	47957562	1.2277	NA		10	102693255	102721524	1.22325	NA
												10	47970656	48003355	1.03441	NA		10	102737149	102794348	1.21421	NA
												10	48012697	48027993	0.927822	NA		10	102794790	102812857	1.12153	NA
												10	48027996	48075693	1.12017	NA		10	102947067	102960414	1.14185	NA
												10	48076162	48091541	0.847661	NA		10	102961098	102975361	1.3505	NA
												10	48091544	48208956	1.10936	NA		10	102975834	102987141	1.07978	NA
												10	48211527	48217464	0.977843	NA		10	103004100	103025550	1.22424	Alx1
												10	48246738	48303979	1.07656	NA		10	103045478	103065904	1.02783	Lrriq1
												10	48305883	48314725	0.890674	NA		10	103067114	103130552	1.17513	Lrriq1
												10	48315092	48381769	1.12025	NA		10	103131090	103136608	0.855442	Lrriq1
												10	48433354	48488873	1.04505	NA		10	103137016	103156690	1.10371	Lrriq1
												10	48489300	48495670	0.897675	NA		10	103156693	103191565	1.2425	Lrriq1
												10	48495673	48533395	1.19988	NA		10	103191568	103205921	1.12516	Lrriq1
												10	48545123	48575917	1.14326	NA		10	103270150	103340099	1.29675	NA
												10	48576778	48592581	0.921918	NA		10	103403648	103456526	1.29379	Slc6a15
												10	48613259	48621756	1.04532	NA		10	103456529	103469691	1.05718	NA
												10	48629708	48658422	1.09358	NA		10	103496187	103528055	1.32735	NA
												10	48672135	48804528	1.17251	NA		10	103530110	103555089	1.32332	NA
												10	48818065	48825152	1.1376	NA		10	103555092	103564207	1.14543	NA
												10	48840088	48922379	1.17718	NA		10	103584354	103596933	1.04425	NA
												10	48922763	48928389	0.995174	NA		10	103703470	103746362	1.15315	NA
												10	49075454	49114008	1.07447	Grik2		10	103759044	103902666	1.19793	NA
												10	49118728	49194264	1.11701	Grik2		10	103902669	103921233	0.933929	NA
												10	49238159	49255191	1.0301	Grik2		10	103921975	103944419	1.24963	NA
												10	49255194	49274441	0.788634	Grik2		10	103944422	103965492	0.952901	NA
												10	49348162	49355577	1.01083	Grik2		10	103965495	104039122	1.15554	NA
												10	49355580	49366898	0.874805	Grik2		10	104039253	104077415	1.30049	NA
												10	49366901	49429797	1.11984	Grik2		10	104077418	104271664	1.14108	Gm21293,Gm6763,Gm8764,Gm21304,Gm20765,Gm21312,Gm4340
												10	49449419	49545835	1.13158	Grik2		10	104276916	104321558	1.18538	Mir6411
												10	49555223	49640969	1.13879	Grik2		10	104322083	104391668	1.01601	NA
												10	49641413	49654024	1.01167	Grik2		10	104392478	104398022	0.864235	NA
												10	49654027	49676585	1.21837	Grik2		10	104398025	104453021	1.15191	NA
												10	49676588	49690049	0.874733	Grik2		10	104464130	104517828	1.19157	NA
												10	49690510	49750819	1.15251	Grik2		10	104592183	104687610	1.19794	NA
												10	49750822	49777303	1.27964	Grik2		10	104687613	104710921	0.971478	NA
												10	49801978	49810693	1.11027	NA		10	104710924	104743613	1.13957	NA
												10	49856340	50001585	1.26252	NA		10	104909610	105004072	1.32975	NA
												10	50092504	50107546	1.01689	NA		10	105004075	105019212	1.1072	NA
												10	50125852	50177745	1.18215	NA		10	105019215	105247964	1.42588	Tmtc2
												10	50202593	50289232	1.22163	NA		10	105249184	105271397	1.30627	Tmtc2
												10	50381866	50392904	0.95673	NA		10	105271400	105309316	1.52202	Tmtc2
												10	50467771	50510877	1.33196	NA		10	105339085	105357887	1.22367	Tmtc2
												10	50607109	50711195	1.28094	Ascc3		10	105430600	105460384	1.43921	Tmtc2
												10	50711198	50735377	1.089	Ascc3		10	105946129	105990362	1.35137	NA
												10	50759276	50803307	1.27919	Ascc3		10	106027964	106078429	1.25897	NA
												10	50924335	50971505	1.2871	Sim1		10	106170315	106323029	1.26541	NA
												10	51083250	51119275	1.19277	NA		10	106323032	106344857	1.04479	NA
												10	51137666	51163977	1.18045	NA		10	106344860	106432375	1.30156	NA
												10	51189433	51201051	1.13706	NA		10	106478412	106745992	1.24103	Ppfia2,4930532I03Rik
												10	51201876	51241516	1.446	NA		10	106763272	106819539	1.15458	Ppfia2
												10	51242620	51259582	1.11936	NA		10	106819542	106837928	0.939214	Ppfia2
												10	51282728	51394311	1.2162	NA		10	106838561	106852147	1.20265	Ppfia2
												10	51394875	51424871	1.40134	NA		10	106852876	106877455	0.996874	Ppfia2
												10	51534744	51575852	1.3799	NA		10	106877458	106895576	1.26476	Ppfia2
												10	51681249	51785609	1.30892	Rfx6,4933411G06Rik		10	106895579	106912283	1.00901	Ppfia2
												10	51785612	51805420	1.47326	NA		10	106913413	107097000	1.29594	Ppfia2,Acss3
												10	51810046	51853877	1.37252	NA		10	107144098	107184388	1.19646	NA
												10	52161074	52167778	1.22693	Ros1		10	107185333	107268759	1.35501	NA
												10	52711082	52821072	1.44709	Slc35f1		10	107532879	107655595	1.30985	Ptprq
												10	52828534	52860150	1.26707	Slc35f1		10	107759566	107790630	1.19425	Otogl
												10	52892189	52944647	1.33819	Slc35f1		10	107790633	107899458	1.49975	Otogl
												10	53211029	53233534	1.28423	NA		10	108741536	108757897	1.13398	Syt1
												10	53234359	53370270	1.45337	Pln,Gm19395,Gm36173,Cep85l		10	108757900	108826987	1.37019	Syt1
												10	53936765	53993138	1.48596	Man1a		10	108826990	108868119	1.22992	Syt1
												10	54154399	54187582	1.31868	NA		10	108981266	109004240	1.25694	Syt1
												10	54207437	54290170	1.31553	NA		10	109027433	109068392	1.13276	NA
												10	54290173	54301876	1.06944	NA		10	109102603	109122796	1.05005	NA
												10	54322579	54338301	1.19295	NA		10	109136813	109164934	1.2494	NA
												10	54338815	54395049	1.37168	NA		10	109172947	109247261	1.35251	NA
												10	54423200	54446092	1.11277	NA		10	109247264	109295318	1.17649	NA
												10	54492499	54519280	1.1096	NA		10	109330434	109368836	1.3854	NA
												10	54538065	54548852	1.02639	NA		10	109369774	109399553	1.13619	NA
												10	54548855	54570503	1.15186	NA		10	109399556	109463966	1.49039	NA
												10	54628755	54639942	0.973782	NA		10	109532095	109635459	1.34667	NA
												10	54640327	54704182	1.18939	NA		10	109719749	109819214	1.32912	Nav3
												10	54718503	54730805	1.2544	NA		10	109834738	110074161	1.33615	Nav3
												10	54731409	54769777	1.11872	NA		10	110117648	110140939	1.0651	NA
												10	54782938	54808409	1.09448	NA		10	110141734	110158929	1.17765	NA
												10	54834942	54875384	1.19469	NA		10	110179995	110211552	1.44588	NA
												10	54960056	55036125	1.19206	NA		10	110271432	110301545	1.37903	NA
												10	55036128	55044670	0.970043	NA		10	110301548	110378444	1.58301	NA
												10	55045198	55068093	1.20527	NA		10	110378447	110393443	1.25561	NA
												10	55084543	55102091	1.23049	NA		10	110393446	110429485	1.50304	NA
												10	55102094	55115540	0.956957	NA		10	110586473	110641197	1.57485	9230102K24Rik
												10	55115543	55124757	1.21746	NA		10	111201085	111251986	1.60877	Osbpl8
												10	55147156	55166895	1.02446	NA		10	112329977	112357797	1.28293	Kcnc2
												10	55178070	55312081	1.16769	NA		10	112457342	112500761	1.34264	Kcnc2
												10	55336942	55385980	1.15455	NA		10	112621298	112629399	1.21745	NA
												10	55385983	55396037	1.01684	NA		10	112752271	112789543	1.274	1700010J16Rik
												10	55404269	55469929	1.16508	NA		10	112813681	112859597	1.29629	Gm3942
												10	55540618	55549531	1.39487	NA		10	112939362	112953887	1.08128	NA
												10	55549859	55561718	0.982786	NA		10	112978423	113093326	1.18663	NA
												10	55561721	55590863	1.36125	NA		10	113093958	113146063	1.33129	NA
												10	55590866	55600054	1.01887	NA		10	113221259	113230056	0.993558	NA
												10	55600057	55952163	1.28806	NA		10	113245855	113275685	1.08607	NA
												10	55952166	56013150	1.18382	NA		10	113284818	113359716	1.24346	NA
												10	56060404	56092266	1.38031	Tbc1d32		10	113359719	113367608	0.854347	NA
												10	56629859	56747611	1.42768	NA		10	113367611	113497450	1.18172	NA
												10	56784661	56875469	1.3432	NA		10	113505444	113561535	1.29144	NA
												10	56933186	56982991	1.37006	NA		10	113561538	113571067	1.07981	NA
												10	57042696	57070160	1.14072	NA		10	113583346	113591727	0.906277	NA
												10	57070163	57130531	1.3581	NA		10	113592427	113617249	1.16603	NA
												10	57157319	57212174	1.28628	NA		10	113642638	113707832	1.13643	NA
												10	57223292	57278712	1.27441	NA		10	113708299	113718318	0.915403	NA
												10	57301431	57324446	1.10747	NA		10	113738826	113762914	0.983338	NA
												10	57339982	57357004	1.33935	NA		10	113763354	113794528	1.20271	NA
												10	57357007	57363367	1.03993	NA		10	113794531	113832491	1.30279	NA
												10	57363829	57383124	1.25104	NA		10	113833789	113860146	1.05911	NA
												10	57608770	57623668	1.33563	NA		10	113872173	113894085	1.08144	NA
												10	57642228	57720156	1.31828	Pkib		10	113894522	113921716	1.39481	NA
												10	60389364	60538684	2.56204	Gm17455,Cdh23		10	113921719	114038776	1.15283	NA
												10	60562078	60681134	2.52582	Cdh23		10	114038779	114046291	0.928211	NA
												10	61413135	61430357	2.76258	Nodal		10	114107198	114122354	1.40553	NA
												10	61814834	61899142	2.60595	Col13a1		10	114135361	114236453	1.31424	NA
												10	62012810	62023313	2.76286	NA		10	114237053	114301575	1.09993	NA
												10	63958226	63971924	1.36117	Ctnna3,Lrrtm3		10	114301578	114364582	1.29845	NA
												10	64139123	64173394	1.34195	Ctnna3		10	114370879	114497314	1.21862	Trhde
												10	64227247	64283372	1.44782	Ctnna3		10	114508849	114555922	1.28015	Trhde
												10	64388393	64458672	1.25694	Ctnna3		10	114556517	114585780	1.09534	Trhde
												10	64459090	64467929	1.03306	Ctnna3		10	114585783	114590481	0.925243	Trhde
												10	64467932	64578251	1.22599	Ctnna3		10	114590484	114607442	1.21857	Trhde
												10	64658386	64668526	1.19005	Ctnna3		10	114607445	114703192	1.36033	Trhde
												10	64687090	64712142	1.20818	Ctnna3		10	114729585	114763878	1.45573	Trhde
												10	64720251	64922885	1.27142	Ctnna3		10	114763881	114793337	1.33977	Trhde
												10	64944626	64964082	1.12232	Ctnna3		10	114902533	114918687	1.36126	NA
												10	65014192	65042349	1.36557	NA		10	123147465	123168909	1.35244	Usp15
												10	65042352	65074071	1.24268	NA		10	123422453	123448306	1.44936	Tafa2
												10	65074460	65088723	0.976967	NA		10	123448309	123472128	1.32787	Tafa2
												10	65089078	65107251	1.26925	NA		10	123522806	123545981	1.41553	Tafa2
												10	65107514	65119897	1.00162	Gm28881		10	123576362	123611327	1.29913	Tafa2
												10	65135443	65203241	1.24951	NA		10	123890178	124129251	1.31829	NA
												10	65203244	65213770	0.945804	NA		10	124129254	124138278	1.07881	NA
												10	65214592	65326446	1.18169	NA		10	124147886	124169682	1.21787	NA
												10	65335910	65355929	1.12043	NA		10	124171592	124222856	1.39128	NA
												10	65398525	65412199	1.07129	NA		10	124229541	124286439	1.26484	NA
												10	65466087	65487868	1.05381	NA		10	124286442	124298805	1.39329	NA
												10	65488372	65507464	1.1948	NA		10	124314834	124445545	1.18332	NA
												10	65519871	65840779	1.23382	NA		10	124445998	124527710	1.3023	4930503E24Rik
												10	65852399	65862543	1.00432	NA		10	124631925	124678576	1.21595	NA
												10	65864785	65880668	1.29135	Gm30853		10	124747362	124765873	1.47924	NA
												10	65882012	65890302	0.988858	Gm30853		10	124768589	124818940	1.20216	NA
												10	65890305	65958008	1.33554	Gm30853		10	124818943	124990703	1.39295	NA
												10	65958119	65990494	1.16079	NA		10	125003168	125017252	1.1766	NA
												10	66003174	66034556	1.12061	NA		10	125017783	125041387	1.36589	NA
												10	66080664	66119038	1.33353	NA		10	125050110	125159270	1.4364	NA
												10	66119041	66137105	1.50623	1700023F02Rik		10	125219868	125264064	1.34309	Slc16a7
												10	66137108	66149660	1.19537	4930407I19Rik		10	125485819	125500875	1.29251	NA
												10	66165367	66248858	1.34211	4930407I19Rik		10	127162619	127348340	2.60697	B4galnt1,Arhgef25,Dtx3,F420014N23Rik,Ddit3,Arhgap9,Slc26a10,Kif5a,Pip4k2c,Gli1,Mars1,Mbd6,Dctn2
												10	66249738	66252566	1.18197	NA		10	129234975	129300030	1.17094	Olfr775,Olfr774,Olfr777,Olfr776
												10	66621769	66629748	1.35959	NA		10	129381020	129563452	1.19921	Olfr784,Olfr785,Olfr786,Olfr787,Olfr788,Olfr789,Olfr790,Olfr791,Olfr792
												10	67209575	67249441	1.62402	Jmjd1c		10	129570813	129583921	1.21597	Olfr794
												10	68749003	68790372	1.56928	Tmem26		10	129597061	129634971	1.16767	Olfr796,Olfr798
												10	71791950	71890611	1.36895	NA		10	129634974	129646485	0.883405	NA
												10	71983675	72124194	1.38102	NA		10	129684900	129695539	1.03339	Olfr803
												10	72124197	72156710	1.23611	NA		10	129736879	129815401	1.09022	Olfr806,Olfr807,Olfr808,Olfr809,Olfr810,Olfr811
												10	72157125	72167558	1.05015	NA		10	129838387	129918037	1.12439	Olfr812,Olfr813,Olfr814,Olfr815,Olfr816
												10	72167561	72219471	1.21084	NA		10	129930989	129965385	1.19452	Olfr818
												10	72219927	72242840	1.36584	NA		10	130001525	130038572	1.1277	Olfr820,Olfr821
												10	72242843	72248362	1.20584	NA		10	130094595	130105723	1.01671	NA
												10	72265133	72294948	1.17773	NA		10	130161057	130169263	0.979407	Olfr825
												10	72430928	72454800	1.29688	NA		10	130176712	130184003	0.916071	Olfr826
												10	72506643	72546645	1.32554	NA		10	130233333	130314098	1.28061	Neurod4
												10	72552659	72565349	1.24416	NA		11	7739282	8031885	1.57887	NA
												10	72875213	72892680	1.24626	NA		11	9330627	9353270	1.32503	Abca13
												10	72921211	72931055	1.21879	NA		11	9387334	9415175	1.32829	Abca13
												10	72942523	73090819	1.4001	A330049N07Rik		11	9415178	9579770	1.49421	Abca13
												10	73104371	73192270	1.3553	NA		11	9581452	9640421	1.26286	Abca13
												10	73211947	73219374	1.15061	NA		11	9640424	9767349	1.4617	Abca13
												10	73306131	73375394	1.29895	NA		11	9806191	9863725	1.21849	NA
												10	73375397	73402891	1.45568	NA		11	9894195	9939569	1.26578	NA
												10	73402894	73409847	1.12143	NA		11	9940038	9965722	1.39753	NA
												10	73496591	73505505	1.11311	NA		11	9980694	10062715	1.42791	NA
												10	73505508	73545841	1.27426	NA		11	10062718	10081077	1.17438	NA
												10	73562756	73623980	1.39082	NA		11	10082190	10135439	1.35289	NA
												10	73625293	73690945	1.2548	NA		11	10137695	10146726	0.969687	NA
												10	73708852	73735575	1.18761	NA		11	10146729	10162996	1.26013	NA
												10	73735880	73801151	1.39185	NA		11	10178536	10622083	1.30881	NA
												10	73849094	73887193	1.26779	Pcdh15		11	10641427	10658895	1.15858	NA
												10	73922480	73954006	1.2459	Pcdh15		11	10678559	10830234	1.2756	NA
												10	74342622	74432849	1.40758	Pcdh15		11	10830716	10850695	1.14089	NA
												10	74467424	74513959	1.25057	Pcdh15		11	10962767	11024127	1.25669	NA
												10	74535642	74623879	1.34524	Pcdh15		11	11026130	11032334	1.17324	NA
												10	74684729	74709896	1.46391	NA		11	12103412	12123942	1.16641	NA
												10	74734378	74921157	1.51864	NA		11	12293411	12305983	1.36462	Cobl
												10	74992016	75014363	2.92589	Rsph14,Gnaz		11	12402403	12418238	1.46722	Cobl
												10	75124527	75135353	2.69632	Bcr		11	12665882	12743155	1.30973	NA
												10	75135356	75160053	2.50149	Bcr		11	12814649	12854001	1.3	NA
												10	75628662	75685334	2.77402	Susd2,Cabin1		11	12864253	12897068	1.26293	NA
												10	77188301	77255403	2.38527	NA		11	12942737	12993045	1.22715	NA
												10	77418897	77603366	2.48207	Gm17769,2810425M01Rik,Itgb2,Fam207a,Pttg1ip		11	13014622	13117294	1.18813	NA
												10	77603680	77610520	3.20769	Sumo3		11	13170438	13182209	0.99694	NA
												10	77749602	77978985	2.48606	Gm9736,Gm3233,Gm3238,Gm3250,Gm9639,Gm19668,Gm2696,Gm9507,Krtap10-4,Krtap10-10,Gm36176,Gm10318,Gm3285,1700009J07Rik,Lrrc3,Cfap410,Trpm2,Tspear		11	13182212	13308561	1.1999	NA
												10	78032116	78052013	2.6987	Aire,Dnmt3l		11	13399612	13432916	1.16316	NA
												10	78348713	78355319	2.92722	Agpat3		11	13462160	13486540	1.02744	NA
												10	78398547	78467098	2.64611	Rrp1,Mir6907,Cstb,Mir6410,Mir6908,Pdxk		11	13623217	13839037	1.22668	NA
												10	78948873	79087233	1.35669	Olfr8,Olfr1353,Olfr1352,Olfr1351,Olfr57,2610008E11Rik		11	13839040	13858557	0.953021	NA
												10	79115956	79155725	1.43377	Vmn2r80		11	13859186	13906258	1.20138	NA
												10	79157123	79181663	1.07128	Vmn2r80		11	13930763	14026184	1.21715	NA
												10	79183682	79192175	0.933141	Vmn2r80		11	14085586	14181301	1.28216	4930554G24Rik
												10	79192951	79286141	1.24488	Vmn2r81,Vmn2r80		11	14181304	14334199	1.16009	NA
												10	79669777	79692121	2.9901	Cdc34,Tpgs1,Gzmm		11	14334202	14344184	0.919105	NA
												10	79708644	79730426	2.93715	Bsg,Hcn2,Bc1		11	14344682	14368595	1.06183	NA
												10	79730429	79783404	3.04927	Rnf126,Fstl3,Prss57,Fgf22,Hcn2,Polrmt,Bc1		11	14368598	14441269	1.2291	NA
												10	79849241	79949547	2.88399	E130317F20Rik,Mir6910,Elane,Prtn3,Cfd,R3hdm4,Plppr3,Med16,Ptbp1,Kiss1r,Arid3a,Bc1		11	14462134	14484197	1.22728	NA
												10	79960929	79997298	3.12578	Wdr18,Tmem259,Grin3b,Cnn2,Abca7,Bc1		11	14484631	14513106	1.05679	NA
												10	79997301	80090676	2.85657	Arhgap45,Polr2e,Gpx4,Sbno2,Abca7,Bc1		11	14624008	14698565	1.09703	NA
												10	80090679	80188794	2.96435	Atp5d,Cirbp,Fam174c,Midn,Cbarp,Efna2,Stk11,Sbno2,Bc1		11	14718605	14774386	1.12909	NA
												10	80218201	80548553	2.89474	Gamt,Ndufs7,Mir6911,Rps15,Pcsk4,2310011J03Rik,Mex3d,Uqcr11,Apc2,Reep6,Dazap1,Pwwp3a,Plk5,Tcf3,Mbd3,Rexo1,Atp8b3,Onecut3,Adamtsl5,Bc1		11	14777264	14797833	1.25221	NA
												10	80549206	80717677	2.83455	Abhd17a,Gm26710,Adat3,Csnk1g2,Btbd2,Izumo4,Klf16,Rexo1,Mknk2,Mob3a,Mir6912,Scamp4,Ap3d1		11	14814853	14840433	1.01076	NA
												10	80717680	80782229	2.61112	Dot1l,Ap3d1		11	14930628	14941375	1.05515	NA
												10	80806605	80945051	2.95433	Jsrp1,Oaz1-ps,Oaz1,Mir1982,Sppl2b,Timm13,Gadd45b,Lsm7,Amh,Lingo3,Lmnb2,Tmprss9		11	14947984	14968772	1.07608	NA
												10	80945054	81124463	2.81897	Diras1,Thop1,Mir5615-1,Mir5615-2,Gng7,Map2k2,Sgta,Slc39a3,Creb3l3		11	14969317	14994967	1.19064	NA
												10	81303773	81435329	3.04069	Cactin,Gipc3,Fzr1,4930404N11Rik,Mir6913,Smim24,Dohh,Gm16104,Mir1191b,Pip5k1c,Tbxa2r,Hmg20b,Mfsd12,Nfic		11	14997616	15025878	1.08222	NA
												10	81450812	81497473	3.0205	Celf5,Ncln		11	15025881	15045260	1.25026	NA
												10	81524680	81657208	2.8415	Sirt6,Tle5,Tle6,BC025920,Ankrd24,Tle2,Gna11,Gm10778		11	15053189	15096707	1.13127	NA
												10	82191757	82202671	1.22307	NA		11	15097620	15138483	1.2595	NA
												10	82202674	82236840	1.37099	Zfp938		11	15138486	15155294	1.08485	NA
												10	82444649	82452837	1.002	NA		11	15155297	15197200	1.24231	NA
												10	82481377	82505128	1.13436	Gm1553		11	15198109	15218515	0.982339	NA
												10	85063095	85097427	1.50978	Fhl4		11	15218970	15317932	1.29353	NA
												10	87216221	87224221	1.34653	1700113H08Rik		11	15317935	15324488	0.913204	NA
												10	87329086	87420176	1.60059	NA		11	15324491	15364401	1.09137	NA
												10	87728460	87773076	1.36983	NA		11	15365231	15370182	0.739269	NA
												10	87874205	87911991	1.54863	Igf1		11	15390192	15407555	0.955538	NA
												10	87930233	87955133	1.46563	Igf1		11	15407558	15466329	1.19751	NA
												10	87969225	88119310	1.47676	Pmch,Parpbp		11	15489348	15582305	1.05443	NA
												10	88465442	88481779	1.20427	Sycp3,Chpt1		11	15582308	15631001	1.28705	NA
												10	88890705	88906474	1.39022	Slc5a8		11	15631004	15649270	0.930277	NA
												10	89028506	89064858	1.31184	Ano4		11	15649273	15693426	1.10096	NA
												10	89121282	89148716	1.33034	Ano4		11	15693429	15728916	1.28793	NA
												10	89150969	89165365	1.30811	Ano4		11	15736295	15771610	1.17498	NA
												10	89165368	89216898	1.53985	Ano4		11	15786903	15883301	1.27929	NA
												10	89899043	89983220	1.50762	Anks1b		11	15889119	15919313	0.981207	NA
												10	90289796	90303969	1.15049	Anks1b		11	15951998	16226696	1.23956	NA
												10	90303972	90317785	1.35998	Anks1b		11	16273716	16289298	1.18625	Vstm2a
												10	90438596	90465592	1.40197	Anks1b		11	16333965	16494030	1.41582	NA
												10	90477304	90486656	1.29551	Anks1b		11	17286178	17328100	1.58875	NA
												10	91740131	91865931	1.42254	NA		11	17552749	17586431	1.34401	NA
												10	91908389	91927715	1.24347	Gm31592		11	17586434	17627060	1.54876	NA
												10	92103321	92123314	1.31442	Rmst		11	17627578	17801337	1.39364	NA
												10	92676874	92715950	1.49934	Nedd1		11	18017634	18044533	1.36258	NA
												10	92817617	92854208	1.51752	Cfap54		11	18098429	18161662	1.45991	Gm12018
												10	94692846	94795375	1.47144	Cep83,Plxnc1		11	18161665	18281922	1.27244	NA
												10	96853012	96872692	1.40682	NA		11	18283822	18326676	1.44859	NA
												10	96933138	96977268	1.41416	NA		11	18378616	18394716	1.057	NA
												10	96991326	97033542	1.42639	NA		11	18455692	18474120	1.2268	NA
												10	97043654	97077401	1.30163	4930556N09Rik		11	18474123	18564338	1.37932	NA
												10	97121943	97155494	1.2717	NA		11	18650594	18736148	1.49822	NA
												10	97229027	97240230	1.17443	NA		11	19447361	19457318	1.63739	NA
												10	97248623	97262457	1.29948	NA		11	21098310	21135299	1.40874	2610024D14Rik,Peli1
												10	97365167	97443271	1.35321	Mir3966		11	21713734	21876194	1.48047	Wdpcp
												10	97443274	97449364	1.13513	NA		11	22355771	22413590	1.39676	NA
												10	97507552	97523741	1.26975	Dcn		11	23319136	23380817	1.39848	Usp34
												10	97571940	97612629	1.39104	4930473O22Rik,Kera,Lum		11	23380820	23388471	1.08553	Usp34
												10	97612632	97657230	1.17079	Kera,Epyc		11	23407362	23428606	1.26174	Usp34
												10	97806108	97819525	1.05272	Gm10754		11	23604588	23624634	1.23975	0610010F05Rik
												10	97819969	97850733	1.21765	Gm10754		11	23866698	23890990	1.23343	Papolg
												10	97862677	97909076	1.1122	Gm10754		11	24869678	24906518	1.25518	NA
												10	97909079	97980723	1.22827	Gm10754		11	24906521	24933586	1.49805	NA
												10	98075466	98130885	1.24437	NA		11	24934049	24947132	1.22509	NA
												10	98198626	98229284	1.10445	NA		11	24962378	24968144	1.12145	NA
												10	98311939	98322127	1.06904	Gm8633		11	25005689	25013730	1.16205	NA
												10	98398128	98447175	1.41397	NA		11	25014202	25044582	1.47831	NA
												10	98447925	98471627	1.20868	NA		11	25087684	25228825	1.32209	NA
												10	98471981	98481747	1.43511	NA		11	25243977	25274441	1.3228	NA
												10	98614627	98626247	1.42979	NA		11	25274444	25285931	1.10899	NA
												10	98626250	98632918	1.15007	NA		11	25330363	25354022	1.29855	4933427E13Rik
												10	98656683	98664953	1.30351	NA		11	25393986	25428549	1.2701	NA
												10	99636301	99756600	1.5684	Gm18409,Gm20110		11	25449682	25458918	1.19756	NA
												10	99894363	99911342	1.27726	NA		11	25460149	25489815	1.33093	NA
												10	100445100	100470925	1.2401	Tmtc3		11	25619987	25638854	1.22893	5730522E02Rik
												10	100493058	100572372	1.31777	4930430F08Rik,Cep290		11	25753025	25821773	1.28203	5730522E02Rik
												10	100640370	100774021	1.31736	Gm35722		11	25828906	25847224	1.2877	5730522E02Rik
												10	100787099	100799612	1.09999	NA		11	26116265	26156427	1.34363	5730522E02Rik
												10	100868455	100885340	1.04229	NA		11	26318281	26329833	1.1595	NA
												10	100907006	100925225	1.04816	NA		11	26329836	26383066	1.39224	NA
												10	100925228	101029745	1.28236	NA		11	26446934	26567662	1.41957	Fancl,Vrk2
												10	101058381	101091637	1.03068	NA		11	26601060	26654159	1.26844	NA
												10	101091993	101465121	1.1983	NA		11	26679694	26700029	1.15976	NA
												10	101465980	101485848	0.995862	NA		11	26752364	26846288	1.352	Gm12070
												10	101485851	101523952	1.1148	NA		11	26846291	26903660	1.19844	NA
												10	101528827	101670258	1.17682	NA		11	26929547	26953093	1.16585	NA
												10	101679516	101810253	1.14189	Mir3059,Mgat4c		11	26974086	27141992	1.28984	NA
												10	101811420	101821063	0.927332	Mgat4c		11	27141995	27155541	1.13789	NA
												10	101821066	101897541	1.13217	Mgat4c		11	27155544	27162808	1.52577	NA
												10	101899407	101933614	1.01722	Mgat4c		11	27244917	27279056	1.175	NA
												10	101934349	101965942	1.14243	Mgat4c		11	27465982	27485882	1.11193	NA
												10	101965945	101989785	1.26186	Mgat4c		11	27513578	27628211	1.16318	NA
												10	101989952	102029355	1.1052	Mgat4c		11	27726166	27739131	1.10338	NA
												10	102057493	102103288	1.10111	Mgat4c		11	27760157	27821844	1.12762	NA
												10	102103291	102169275	1.20073	Mgat4c		11	27821847	27833624	1.31492	NA
												10	102215181	102401076	1.15252	Mgat4c		11	27833627	27921500	0.895061	NA
												10	102411843	102420415	1.03542	NA		11	27988414	28004128	1.14796	NA
												10	102548063	102554712	0.946056	NA		11	28004131	28035395	0.977395	NA
												10	102555142	102559667	1.18034	NA		11	28135240	28177765	1.16368	NA
												10	102560091	102572590	1.0438	NA		11	28302119	28334317	1.19371	NA
												10	102591478	102630290	1.07447	NA		11	28373123	28418817	1.14359	Ccdc85a
												10	102651427	102686126	1.16315	NA		11	28454084	28573395	1.2708	Ccdc85a
												10	102737021	102811696	1.18785	NA		11	28599462	28630784	1.34002	NA
												10	102856516	102899214	1.30382	NA		11	28657687	28685288	1.35036	2810471M01Rik
												10	102977420	102987327	1.09835	NA		11	28702246	28848451	1.32288	Mir216c,Mir216b,Mir216a,Mir217
												10	103003958	103025335	1.23747	Alx1		11	28855900	28935128	1.3591	Efemp1
												10	103045370	103086037	1.14312	Lrriq1		11	29137424	29168105	1.26635	Pnpt1
												10	103086040	103102540	1.05866	Lrriq1		11	29446967	29478972	1.17391	Ccdc88a
												10	103102543	103125068	1.26603	Lrriq1		11	29563019	29579730	1.36909	Clhc1
												10	103125071	103157424	1.10458	Lrriq1		11	30799098	30845155	1.20603	Psme4
												10	103271676	103293480	1.24303	NA		11	30956946	31113620	1.42132	Chac2,Asb3
												10	103296672	103306408	1.04396	NA		11	31227413	31255053	1.41566	NA
												10	103332747	103358900	1.30206	NA		11	31258972	31342123	1.27649	NA
												10	103456662	103469426	1.08431	NA		11	33336044	33358468	1.43935	Ranbp17
												10	103495296	103528072	1.27661	NA		11	36325895	36426192	1.69628	Tenm2
												10	103530050	103583759	1.22903	NA		11	36557267	36670515	1.52667	Tenm2
												10	103583762	103595953	1.02483	NA		11	36707362	36928655	1.42775	Tenm2
												10	103643472	103746890	1.21123	NA		11	36942146	36976709	1.3854	Tenm2
												10	103759355	103828218	1.1825	NA		11	37000925	37016451	1.2409	NA
												10	103875152	103896350	1.13802	NA		11	37016454	37051140	1.46457	NA
												10	103902643	103922279	0.969261	NA		11	37051649	37193599	1.30551	NA
												10	103945098	103965064	0.984248	NA		11	37206999	37222174	1.17469	NA
												10	103999486	104036493	1.0902	NA		11	37259822	37439465	1.27406	NA
												10	104036496	104077498	1.28849	NA		11	37440006	37453036	1.11989	NA
												10	104077501	104094473	1.02978	NA		11	37453039	37472959	1.23544	NA
												10	104094930	104236025	1.18601	Gm21293,Gm6763,Gm8764,Gm21304,Gm20765,Gm21312,Gm4340		11	37506645	37827294	1.22504	Gm12128
												10	104246716	104271583	1.13612	NA		11	37905830	37972832	1.35126	NA
												10	104277026	104321596	1.20705	Mir6411		11	37972835	37982723	1.13	NA
												10	104322121	104340118	0.90672	NA		11	38027628	38077986	1.29161	NA
												10	104388374	104398457	0.973951	NA		11	38078210	38099817	1.06806	NA
												10	104399560	104453023	1.15185	NA		11	38233752	38242965	1.10378	NA
												10	104468752	104484830	1.08048	NA		11	38257442	38268950	1.35058	NA
												10	104623282	104631947	1.03264	NA		11	38268953	38368562	1.17754	NA
												10	104636830	104655669	1.32794	NA		11	38374133	38385403	1.25813	NA
												10	104655672	104686789	1.18832	NA		11	38385406	38397007	0.977309	NA
												10	104687551	104711044	0.997102	NA		11	38397456	38420660	1.21075	NA
												10	104711047	104741971	1.14085	NA		11	38443840	38461139	1.07347	NA
												10	105003093	105018659	1.16853	NA		11	38495441	38515428	1.07248	Gm12130
												10	105155952	105226110	1.47762	Tmtc2		11	38547292	38639211	1.17748	NA
												10	105226113	105234996	1.31781	Tmtc2		11	38650667	38736543	1.15845	NA
												10	105250377	105270726	1.24652	Tmtc2		11	38736546	38750885	1.37847	NA
												10	105937896	105947195	1.11938	NA		11	38797161	38857516	1.06021	NA
												10	106104505	106133882	1.29844	NA		11	38858458	39025003	1.20988	NA
												10	106170492	106178544	1.1516	NA		11	39027720	39056921	1.04862	NA
												10	106223639	106298488	1.20284	NA		11	39067123	39126013	1.04082	NA
												10	106320609	106344362	1.10427	NA		11	39126016	39131620	1.20808	NA
												10	106350996	106416389	1.26183	NA		11	39140650	39184275	1.09191	NA
												10	106478215	106506283	1.18416	Ppfia2		11	39184758	39192570	1.26946	NA
												10	106506286	106554386	1.3412	Ppfia2		11	39192573	39198870	0.928909	NA
												10	106607383	106745187	1.22766	Ppfia2		11	39217587	39239123	0.939144	NA
												10	106763420	106774281	1.03405	Ppfia2		11	39239126	39377479	1.1537	4930553C11Rik
												10	106785008	106877472	1.12885	Ppfia2		11	39396737	39450705	1.18558	NA
												10	106892418	106912322	1.10967	Ppfia2		11	39450708	39473537	1.07727	NA
												10	106912728	107098018	1.28614	Ppfia2,Acss3		11	39474440	39495373	1.24001	NA
												10	107146822	107182272	1.16792	NA		11	39543313	39555205	1.00508	NA
												10	107183753	107268447	1.35746	NA		11	39556810	39563319	1.16254	NA
												10	107496563	107517941	1.22476	Ptprq		11	39563631	39573890	1.34949	NA
												10	107595683	107654756	1.29407	Ptprq		11	39603507	39875775	1.21859	NA
												10	107702691	107724762	1.18591	Ptprq		11	39875778	39903952	1.0493	NA
												10	107759528	107792501	1.23587	Otogl		11	39904852	40039379	1.28749	NA
												10	107792504	107900842	1.54956	Otogl		11	40084751	40103375	1.10496	NA
												10	107908748	107923170	1.31927	Otogl		11	40113087	40124768	1.30513	NA
												10	108165576	108215319	1.40805	Ppp1r12a		11	40125267	40134325	1.05944	NA
												10	108625133	108729602	1.48525	Gm5136,Syt1		11	40134328	40178496	1.3858	NA
												10	108729605	108736537	1.25097	Syt1		11	40179042	40208623	1.16491	NA
												10	108736769	108744664	1.0168	Syt1		11	40432819	40486939	1.35451	NA
												10	108745027	108760683	1.17798	Syt1		11	40776950	40825079	1.43622	NA
												10	108784579	108801744	1.25207	Syt1		11	40866333	41005842	1.4324	NA
												10	108826978	108868498	1.25523	Syt1		11	41027959	41070394	1.27604	NA
												10	108907648	108941609	1.34521	Syt1		11	41080492	41235080	1.37911	NA
												10	108941612	108951142	1.09507	Syt1		11	41245654	41282963	1.31145	NA
												10	108981814	109004168	1.32571	Syt1		11	41293480	41465148	1.20412	NA
												10	109021418	109063692	1.17503	NA		11	41502307	41604282	1.26887	NA
												10	109134693	109161995	1.22437	NA		11	41609139	41631850	1.1518	NA
												10	109186871	109235625	1.2758	NA		11	41638023	41703108	1.27453	NA
												10	109376780	109397818	1.07399	NA		11	41768746	41787870	1.02624	NA
												10	109398494	109465712	1.45938	NA		11	41787873	41824676	1.31537	NA
												10	109466481	109473904	1.08609	NA		11	41824679	41874788	1.16297	NA
												10	109533122	109554911	1.18726	NA		11	41906827	41930494	1.11249	Gabrg2
												10	109689453	109707809	1.33028	Nav3		11	41990446	41998275	0.883576	Gabrg2
												10	109718128	109749120	1.31063	Nav3		11	41998278	42039687	1.12666	Gabrg2
												10	109778788	109794950	1.21973	Nav3		11	42074888	42147550	1.07592	Gabra1
												10	109834041	109899887	1.31827	Nav3		11	42191321	42254532	1.16423	NA
												10	109966928	110017403	1.25593	Nav3		11	42275242	42369284	1.15675	Gabra6
												10	110025041	110035513	1.19401	NA		11	42369772	42375494	0.931484	NA
												10	110045685	110073442	1.29331	NA		11	42375838	42395756	1.14649	NA
												10	110114144	110158755	1.18562	NA		11	42442895	42456266	1.29265	Gabrb2
												10	110209450	110265571	1.31756	NA		11	42456269	42485582	1.11852	Gabrb2
												10	110395624	110430356	1.49698	NA		11	42510879	42580594	1.15665	Gabrb2
												10	110466048	110639850	1.55789	9230102K24Rik		11	42612531	42646135	1.4288	Gabrb2
												10	111101574	111116167	2.7996	NA		11	42646138	42657102	1.21477	NA
												10	112242282	112265757	1.35033	NA		11	42657538	42678721	1.42101	NA
												10	112330073	112377260	1.37799	Kcnc2		11	42690532	42749438	1.22726	NA
												10	112388827	112408225	1.1588	Kcnc2		11	42795645	42809508	1.19321	NA
												10	112937490	112954246	1.19677	NA		11	42962135	43004257	1.32333	NA
												10	112979189	112998727	1.11532	NA		11	46944128	46969115	1.27945	NA
												10	112999099	113061040	1.25357	NA		11	46974875	47009518	1.37501	Sgcd
												10	113061840	113093287	1.09784	NA		11	47047750	47108588	1.47637	Sgcd
												10	113093290	113151711	1.30595	NA		11	47222333	47243896	1.34749	Sgcd
												10	113220531	113229262	0.986952	NA		11	47392921	47461311	1.32092	NA
												10	113245170	113271051	1.05363	NA		11	47487380	47629405	1.32273	NA
												10	113284758	113311077	1.17156	NA		11	47720719	47815794	1.40793	NA
												10	113359425	113368275	0.954248	NA		11	47900371	47974765	1.24846	NA
												10	113392400	113440073	1.17793	NA		11	48004279	48044992	1.22838	NA
												10	113440489	113453357	1.34328	NA		11	48124627	48261946	1.42787	NA
												10	113453360	113470508	1.01514	NA		11	48261949	48294448	1.28325	NA
												10	113470511	113497288	1.28629	NA		11	48330859	48406803	1.50453	NA
												10	113516877	113571433	1.24847	NA		11	54535050	54595735	1.39138	Rapgef6
												10	113582536	113593034	0.941922	NA		11	56531706	56569243	1.475	NA
												10	113593037	113621328	1.19872	NA		11	56698079	56716691	1.3986	NA
												10	113642532	113659165	1.01842	NA		11	69312040	69371807	2.6365	Kcnab3,Trappc1,Rnf227,Cntrob,Chd3
												10	113700701	113717272	1.05082	NA		11	70641754	70663343	2.69069	Gp1ba,Slc25a11,Eno3,Pfn1,Rnf167
												10	113738399	113762952	1.04079	NA		11	73476933	73558139	1.34824	Olfr381,Olfr382
												10	113831019	113860995	1.08	NA		11	73573903	73600799	1.21253	Olfr385
												10	113872981	113896971	1.12272	NA		11	73633012	73672979	1.32041	NA
												10	113921243	114040953	1.16825	NA		11	73686983	73694812	1.07032	Zfp735
												10	114041339	114046192	0.87444	NA		11	73706265	73727729	1.09947	Zfp735
												10	114093128	114106679	1.12812	NA		11	73727732	73770187	1.33279	NA
												10	114142837	114231974	1.30871	NA		11	73771980	73826121	1.16671	Olfr390,Olfr391,Olfr392,Olfr389
												10	114231977	114260229	1.12046	NA		11	73883166	73983744	1.2805	Olfr394,Olfr395,Olfr397,Olfr398,Olfr23
												10	114268534	114291359	1.0177	NA		11	74150075	74180060	1.44301	Olfr402
												10	114291956	114492621	1.24948	Trhde		11	76387977	76448706	2.54	Abr,Timm22,Nxn
												10	114512540	114525658	1.18067	Trhde		11	79409581	79420215	1.13008	Nf1
												10	114543887	114630460	1.24856	Trhde		11	79420218	79446887	1.44266	Nf1
												10	114637503	114721566	1.28312	Trhde		11	79462561	79521868	1.48091	AU040972,Omg,Evi2b,Evi2,Nf1
												10	114839109	114912803	1.48041	NA		11	79632746	79738245	2.60099	Rab11fip4os2,Mir193a,Mir365-2,Rab11fip4
												10	114941913	114950595	1.41105	NA		11	83476075	83510862	1.48576	Taf15
												10	115397948	115421826	1.45492	Zfc3h1		11	90587709	90607271	1.39001	Stxbp4
												10	116725096	116735549	2.759	1700030O20Rik,4930579P08Rik		11	90608785	90633018	1.56445	Stxbp4
												10	117310941	117312970	2.99292	NA		11	90790824	90828808	1.48493	4930405D11Rik
												10	117373073	117398280	2.6761	Cpsf6		11	90864274	91089592	1.40574	4930405D11Rik
												10	121396208	121404572	2.96728	Gns		11	91138111	91264583	1.34656	NA
												10	121737826	121751275	3.00797	BC048403		11	91296163	91516698	1.35529	NA
												10	121762101	121765784	3.12572	NA		11	91516701	91570154	1.22231	NA
												10	122320442	122444309	1.55674	NA		11	91582613	91596171	1.14563	NA
												10	122858227	122875183	2.93136	Ppm1h		11	91598365	91706963	1.29582	NA
												10	123577469	123609432	1.30327	Tafa2		11	91706966	91721339	1.06179	NA
												10	123656747	123799070	1.40059	Tafa2		11	91722079	91911808	1.19714	NA
												10	123891578	123999066	1.25657	NA		11	91931286	91997521	1.17402	NA
												10	124014588	124029478	1.08419	NA		11	92062352	92093566	1.06991	NA
												10	124095769	124137031	1.26629	NA		11	92140316	92182103	1.3224	NA
												10	124148847	124222203	1.34477	NA		11	92182106	92214080	1.10275	NA
												10	124228738	124277366	1.30576	NA		11	92214083	92220135	0.971354	NA
												10	124278237	124286375	1.12843	NA		11	92220138	92354514	1.31165	NA
												10	124313686	124377501	1.26102	NA		11	92407076	92424495	1.16143	NA
												10	124377504	124412153	1.09322	NA		11	92424498	92468195	1.39597	NA
												10	124412156	124522751	1.30775	4930503E24Rik		11	92472000	92546176	1.28732	NA
												10	124528255	124541488	1.20824	NA		11	92546179	92581015	1.15031	NA
												10	124632693	124678186	1.24157	NA		11	92617575	92635591	1.03397	NA
												10	124691455	124704201	1.06538	NA		11	92690528	92741465	1.2887	NA
												10	124768551	124827276	1.20293	NA		11	92741468	92767336	1.13896	NA
												10	124884605	124895389	1.1383	NA		11	92910501	92965206	1.2549	NA
												10	125002187	125016706	1.1562	NA		11	92965921	93041129	1.39293	NA
												10	125016709	125042968	1.37515	NA		11	93049491	93094306	1.32205	NA
												10	125183378	125264208	1.39139	Slc16a7		11	93155626	93212715	1.31555	Car10
												10	125438374	125449624	1.24107	NA		11	93234611	93296823	1.31623	Car10
												10	125485781	125499113	1.30282	NA		11	94410463	94502732	2.63188	Spata20,Epn3,Cacna1g,Mycbpap
												10	125519670	125584621	1.45555	NA		11	95023201	95271175	2.54199	Dlx3,Tac4,Samd14,Itga3,Dlx4,Pdk2,Dlx4os
												10	126961541	127053316	2.66224	Mir546,Ctdsp2,Mir26a-2,Eef1akmt3,Mettl1,Cyp27b1,Tsfm,Avil		11	102877412	102886711	2.7834	Fam187a,Ccdc103,Eftud2
												10	127255454	127345151	2.78599	Ddit3,Arhgap9,Kif5a,Gli1,Mars1,Mbd6,Dctn2		11	104061467	104194163	2.44454	Sppl2c,Crhr1
												10	127491449	127593325	2.81568	Stac3,Shmt2,R3hdm2,Ndufa4l2,Lrp1,Nxph4		11	104788157	104807694	1.28504	NA
												10	129235737	129257220	1.26209	Olfr775,Olfr774		11	105654620	105715598	1.32255	Tanc2
												10	129257228	129302968	1.09743	Olfr777,Olfr776		11	105716228	105723310	0.974913	Tanc2
												10	129426645	129497528	1.20346	Olfr786,Olfr787,Olfr788,Olfr789		11	105723313	105750592	1.25644	Tanc2
												10	129497531	129503449	1.03129	Olfr790		11	105750595	105789364	1.43816	Tanc2
												10	129521660	129583959	1.13926	Olfr791,Olfr792,Olfr794		11	105790792	105821080	1.2623	Tanc2
												10	129609393	129632203	1.15179	Olfr798		11	110269232	110328307	1.50143	Abca5
												10	129632206	129648752	0.946119	Olfr799		11	110674394	110775761	1.48044	NA
												10	129648755	129664147	1.11218	Olfr800		11	110776238	110797476	1.22901	NA
												10	129716023	129750480	1.11878	Olfr805,Olfr806		11	110848263	110867665	1.36089	NA
												10	129752949	129815439	1.1296	Olfr807,Olfr808,Olfr809,Olfr810,Olfr811		11	110867668	111015804	1.54107	Kcnj16
												10	129840140	129845826	1.0276	Olfr812		11	111375521	111396165	1.24463	NA
												10	129845829	129876080	1.16898	Olfr813,Olfr814		11	111397055	111469950	1.47171	NA
												10	129900078	129917184	0.965954	Olfr815,Olfr816		11	111469953	111490442	1.21916	NA
												10	130005335	130038473	1.14023	Olfr820,Olfr821		11	111491298	111512770	1.41497	NA
												10	130163613	130170825	0.910874	NA		11	111671739	111727002	1.32975	NA
												10	130176128	130184041	0.857665	Olfr826		11	111901546	112087847	1.57532	NA
												10	130185060	130314291	1.27597	Olfr827,Neurod4		11	117182568	117610049	2.54881	Gm8624,Gm11729,Gm11733,Septin9
												10	130378591	130395337	1.09836	Vmn2r84		11	118328044	118373315	2.64562	Cep295nl,Timp2
												11	3327395	3335737	2.92746	Pik3ip1,Mir3470a		11	118474991	118642002	2.65001	Rbfox3,Engase
												11	3703042	3725526	2.66468	Osbp2		11	118642005	118919240	2.49381	Rbfox3
												11	5051647	5073266	2.93544	Rasl10a,Ewsr1,Gas2l1		11	118937840	119302647	2.63463	Enpp7,Cbx8,Mir6934,Cbx4,Cbx2,Ccdc40,Eif4a3,Tbc1d16,Gaa
												11	5096019	5206985	2.63102	Rhbdd3,Ewsr1,Emid1,Kremen1		11	119493770	119587142	2.62232	Nptx1,Endov,Gm11762
												11	5858293	5877670	2.91048	Pold2,Aebp1		11	120684218	120733164	2.76044	Cenpx,Cbr2,Dcxr,Rac3,Aspscr1,Lrrc45
												11	5907395	5924476	2.3913	Gck		12	4294854	4354669	1.47768	Ncoa1
												11	5966625	6029464	2.88584	Ykt6,Camk2b		12	5642562	5671057	1.45592	NA
												11	6588400	6624723	2.72819	Snora5c,Ccm2,Tbrg4,Nacad		12	5813364	6084464	1.40648	NA
												11	7135618	7156774	2.41898	Adcy1		12	6088126	6168175	1.23064	NA
												11	7326379	7341758	1.17169	NA		12	6260894	6274614	1.14456	NA
												11	7725718	7738027	1.20748	NA		12	6292094	6315257	1.16499	NA
												11	7767667	7788424	1.23256	NA		12	6316038	6502979	1.2677	NA
												11	7789049	7990697	1.59543	NA		12	6529679	6707211	1.33597	NA
												11	7997570	8032655	1.47833	NA		12	6707214	6723253	1.01249	NA
												11	8308088	8337758	1.41728	NA		12	6723256	6768370	1.15907	NA
												11	9329905	9387538	1.41708	Abca13		12	6814823	6896919	1.14677	NA
												11	9387541	9414739	1.29803	Abca13		12	6896922	6914591	0.927197	NA
												11	9471388	9557059	1.44336	Abca13		12	6915030	6924179	1.27917	NA
												11	9592039	9636593	1.21123	Abca13		12	6930521	6949378	1.20222	NA
												11	9669577	9685247	1.30659	Abca13		12	6956591	6987464	1.22176	NA
												11	9686272	9778305	1.45145	NA		12	6987467	7161914	1.31966	NA
												11	9806243	9845031	1.27669	NA		12	7161917	7168949	1.11433	NA
												11	9845034	9863350	1.1035	NA		12	7171112	7311328	1.33595	NA
												11	9892183	9944290	1.25522	NA		12	7528794	7584718	1.38328	NA
												11	9980870	10058857	1.41594	NA		12	7646404	7723241	1.37913	NA
												11	10060672	10079875	1.14154	NA		12	8703950	8717864	1.12975	Pum2
												11	10079878	10124550	1.32286	NA		12	9694289	9782080	1.51917	NA
												11	10139045	10147144	1.02745	NA		12	9782372	9851982	1.34846	NA
												11	10147147	10162695	1.20964	NA		12	9963906	10092932	1.27	NA
												11	10177147	10192812	1.11842	NA		12	10107225	10163096	1.44115	NA
												11	10206721	10229189	1.25039	NA		12	10163099	10177325	1.16885	NA
												11	10229633	10261647	1.363	NA		12	10177328	10212670	1.34064	NA
												11	10261650	10294866	1.22676	NA		12	10299948	10330997	1.18963	NA
												11	10469176	10491024	1.37955	NA		12	10331000	10352932	1.48895	NA
												11	10491027	10504863	1.07283	NA		12	10353742	10370969	1.1633	Nt5c1b
												11	10513420	10554973	1.19327	NA		12	10473765	10482064	1.25062	Gm38407
												11	10680209	10696263	1.22667	NA		12	10614859	10662655	1.37838	NA
												11	10707430	10718637	1.12084	NA		12	10662658	10680030	1.18975	NA
												11	10735488	10908407	1.25628	NA		12	10806057	11018340	1.59471	NA
												11	10926369	10947561	1.32925	NA		12	11268768	11295225	1.34398	Smc6
												11	10953706	11032372	1.25334	NA		12	11561056	11680333	1.37207	NA
												11	11070720	11080870	1.25165	NA		12	11705188	11749589	1.39016	NA
												11	11081388	11092041	1.10865	NA		12	11772480	11846286	1.20917	NA
												11	11243476	11285255	1.37704	Zpbp,Vwc2		12	11854576	11877407	1.26663	NA
												11	11310184	11319339	0.999028	Zpbp		12	11892991	12075687	1.39144	NA
												11	11319342	11350412	1.32525	Zpbp		12	13463656	13578376	1.70527	Nbas
												11	11478799	11490102	1.12237	Spata48		12	13728235	13740617	1.31821	NA
												11	12102911	12123701	1.14292	NA		12	13861118	13901097	1.29486	NA
												11	12295471	12305522	1.31055	Cobl		12	13910604	13988174	1.48942	NA
												11	12305525	12378433	1.53374	Cobl		12	14020602	14083906	1.34294	NA
												11	12666999	12695412	1.30654	NA		12	14106039	14147666	1.33342	Lratd1
												11	12695415	12702110	1.10825	NA		12	14287624	14383367	1.21615	NA
												11	12702113	12746154	1.29282	NA		12	14464680	14576984	1.21863	NA
												11	12813398	12826451	1.17823	NA		12	14608575	14630333	1.08802	NA
												11	12826454	12854926	1.32486	NA		12	14638021	14655677	1.09451	NA
												11	12864215	12906891	1.21619	NA		12	14681255	14894888	1.17698	NA
												11	13015424	13033237	1.08814	NA		12	14895790	14924840	1.37565	NA
												11	13062102	13084913	1.09307	NA		12	14935642	15006829	1.27878	4930448C13Rik
												11	13084916	13118322	1.26502	NA		12	15007502	15015218	1.0479	4930448C13Rik
												11	13143852	13180367	1.13812	NA		12	15138938	15172101	1.26045	NA
												11	13195339	13277348	1.13906	NA		12	15212085	15249502	1.19548	NA
												11	13417586	13434614	1.31128	NA		12	15272494	15299207	1.09015	NA
												11	13462540	13511480	1.15805	NA		12	15321888	15329365	0.952738	NA
												11	13542980	13564510	1.4104	NA		12	15386862	15415076	1.19264	NA
												11	13564903	13573626	1.06546	NA		12	15433980	15526997	1.34685	NA
												11	13573985	13598521	1.30391	NA		12	15527000	15788295	1.61656	NA
												11	13623179	13651082	1.17337	NA		12	17018123	17038995	2.51985	NA
												11	13672736	13803867	1.17814	NA		12	25552246	25573041	1.37204	NA
												11	13837348	13858445	0.942063	NA		12	25898767	26020147	1.59156	NA
												11	13866207	13886012	1.11396	NA		12	26662227	26692866	1.49102	NA
												11	13886015	14019282	1.21771	NA		12	26982229	27032398	1.43208	NA
												11	14147540	14179034	1.34779	4930554G24Rik		12	27516007	27617679	1.65592	NA
												11	14179037	14289595	1.18291	4930554G24Rik		12	28113682	28153930	1.51692	NA
												11	14291867	14305767	0.992864	NA		12	30768002	30792671	1.36436	NA
												11	14305770	14332648	1.23942	NA		12	31729642	31759573	1.3985	Cog5
												11	14332651	14344222	0.907417	NA		12	33563602	33586612	1.32079	NA
												11	14344644	14369527	1.06301	NA		12	33674670	33715587	1.22885	NA
												11	14369886	14396221	1.28203	NA		12	33845939	33924563	1.28545	NA
												11	14396224	14445300	1.16112	NA		12	34194528	34243095	1.32075	Hdac9
												11	14462096	14512029	1.1256	NA		12	34351274	34364180	1.19139	Hdac9
												11	14512587	14541682	1.31486	NA		12	34410471	34441358	1.23173	Hdac9
												11	14541685	14548035	1.02259	NA		12	34487805	34496088	1.18604	Hdac9
												11	14578071	14584916	1.01181	1700046C09Rik		12	34531576	34597685	1.26326	Hdac9
												11	14626676	14681101	1.15747	NA		12	34662912	34681131	1.28639	Hdac9
												11	14681884	14696433	1.01096	NA		12	34703819	34791187	1.497	Hdac9
												11	14706276	14713446	1.05075	NA		12	35050944	35148328	1.31952	Snx13
												11	14736468	14744962	0.941752	NA		12	35374156	35439196	1.35433	NA
												11	14751443	14769116	1.03142	NA		12	35538514	35648175	1.40202	NA
												11	14769481	14795993	1.2783	NA		12	35653927	35717700	1.43881	9130015A21Rik
												11	14816189	14844552	1.03454	NA		12	36388428	36410889	1.31588	Crppa
												11	14901490	14908274	1.0549	NA		12	36523075	36533723	1.18186	Crppa
												11	14969292	14994984	1.13136	NA		12	36557915	36568600	1.21191	Crppa
												11	15010255	15042743	1.08885	NA		12	36631720	36647884	1.18744	Crppa
												11	15052274	15097989	1.12979	NA		12	36757971	36880026	1.22769	Mir5099
												11	15097992	15139643	1.29208	NA		12	36880029	36973877	1.35162	NA
												11	15140384	15198511	1.1623	NA		12	36974331	37106362	1.23833	NA
												11	15198514	15221428	0.98627	NA		12	37113400	37154327	1.23418	Meox2
												11	15294119	15355614	1.1255	NA		12	37166309	37277898	1.26335	Meox2,Agmo
												11	15362278	15464390	1.17125	NA		12	37277901	37334034	1.11631	Agmo
												11	15489927	15510443	1.06276	NA		12	37394575	37406360	1.37193	Agmo
												11	15524211	15582142	1.04265	NA		12	37408205	37415611	1.10275	Agmo
												11	15631957	15647588	0.915509	NA		12	37415614	37456047	1.21736	Agmo
												11	15648147	15687035	1.08497	NA		12	37456050	37469566	0.999561	Agmo
												11	15687038	15771916	1.22301	NA		12	37469569	37480738	1.19507	Agmo
												11	15786881	15883152	1.26754	NA		12	37480820	37495745	0.93534	Agmo
												11	15883209	15918591	1.05334	NA		12	37547522	37625085	1.16028	Agmo
												11	15929736	16039221	1.22649	NA		12	37636031	37746286	1.25891	NA
												11	16125052	16131723	0.829642	NA		12	37746289	37765588	1.0864	NA
												11	16131726	16225466	1.21314	NA		12	37765591	37835570	1.34261	NA
												11	16272459	16289309	1.13829	Vstm2a		12	37914628	37927639	1.06183	Dgkb
												11	16289312	16412749	1.46299	NA		12	38004832	38141591	1.34692	Dgkb
												11	16412752	16434165	1.26641	NA		12	38141594	38326412	1.15744	Dgkb
												11	16447791	16494414	1.29397	NA		12	38327696	38343751	0.974728	Dgkb
												11	16524996	16589241	1.4687	NA		12	38361669	38395041	1.2291	Dgkb
												11	16665001	16676257	1.29331	NA		12	38401514	38427554	1.06672	Dgkb
												11	17571751	17595405	1.2431	NA		12	38428047	38516626	1.22579	Dgkb
												11	17618342	17637796	1.3933	NA		12	38538422	38598638	1.32357	4930428E07Rik,Dgkb
												11	17638282	17649942	1.22754	NA		12	38604316	38616521	1.46527	4930428E07Rik,Dgkb
												11	17665897	17719858	1.35798	NA		12	38616524	38648179	1.1781	Dgkb
												11	17726832	17790048	1.37041	NA		12	38648182	38672938	1.40198	NA
												11	17815584	17843016	1.32081	NA		12	38672941	38688240	1.18747	NA
												11	17869514	17905519	1.3226	NA		12	38751695	38771799	1.45131	NA
												11	18018766	18044490	1.34438	NA		12	38782277	38974559	1.39072	Etv1
												11	18163187	18185434	1.25627	NA		12	38999314	39076172	1.313	NA
												11	18266228	18272010	1.07121	NA		12	39076175	39142168	1.13618	NA
												11	18272013	18325139	1.3876	NA		12	39142171	39317357	1.26328	NA
												11	18347183	18374487	1.54924	NA		12	39319037	39399446	1.1884	NA
												11	18388539	18438913	1.36477	NA		12	39401454	39413650	0.992022	NA
												11	18649205	18675707	1.4335	NA		12	39418206	39429810	1.08243	NA
												11	18684814	18720435	1.42984	NA		12	39514230	39699958	1.2956	NA
												11	19448010	19459815	1.55453	NA		12	39706525	39750946	1.37558	NA
												11	20749048	20761822	1.34256	NA		12	39769031	39798585	1.31301	NA
												11	21098559	21127879	1.39185	2610024D14Rik,Peli1		12	39851097	39935047	1.47738	NA
												11	21265808	21299817	1.31362	Vps54		12	40620608	40643109	1.44913	Dock4
												11	21299820	21318299	1.6043	Vps54		12	40660066	40749968	1.51118	Dock4
												11	21318302	21324971	1.3109	Vps54,Ugp2		12	41292413	41341296	1.36146	Immp2l
												11	21325707	21367332	1.54829	Mir1933,Ugp2		12	41443721	41451952	1.03249	Lrrn3,Immp2l
												11	21440540	21451826	1.31199	NA		12	41451955	41477627	1.28448	Lrrn3,Immp2l
												11	21713199	21847789	1.481	Wdpcp		12	41477630	41517953	1.50168	Lrrn3,Immp2l
												11	21851076	21857485	1.18934	Wdpcp		12	41518629	41553325	1.23456	Immp2l
												11	22244001	22276183	1.44727	Ehbp1		12	41577282	41604047	1.26571	Immp2l
												11	22295023	22414046	1.44815	NA		12	41614559	41669966	1.34116	Immp2l
[truncated: 12,143 more rows]
