# Supplementary material for: Recurrent DNA break clusters drive replication-stress-induced copy number variants and genome diversification
Source: Nat Commun. 2026 Apr 20;17:3627. doi: 10.1038/s41467-026-71790-5 (PMC13096501; doi:10.1038/s41467-026-71790-5)
Supplement: Supplementary file 4 — Supplementary Data 2 [file 41467_2026_71790_MOESM4_ESM.xlsx]

## Sheet: Note
Supplementary Data 2
This table provides the copy number values shown for the Strand-seq results in Fig. 3. It contains the individual cells displaced in Fig. 3B and D, as well as breakpoints position related to the main result text.
Cell_ID	The ID of individual cell analyzed in Strand-seq
APH	cells from aphidicolin-treated condition
DMSO	cells from solvent (DMSO)-treated condition
ww/cc	cells contain only the Watson or Crick strands
chr	chromosome

## Sheet: CN calling, Figure 3B
Cell_ID	Condition	Cadm2	Ctnna2	Grid2	Lrp1b	Magi2	Nrg3
APHp25E13	Aphidicolin	ww/cc	ww/cc	ww/cc	1.88889	ww/cc	ww/cc
APHp25E15	Aphidicolin	ww/cc	2	2	ww/cc	2	ww/cc
APHp25E16	Aphidicolin	ww/cc	ww/cc	ww/cc	2	ww/cc	2
APHp25E17	Aphidicolin	2	ww/cc	ww/cc	1.66667	2	ww/cc
APHp25E20	Aphidicolin	ww/cc	ww/cc	ww/cc	ww/cc	2	2
APHp25E21	Aphidicolin	ww/cc	ww/cc	ww/cc	ww/cc	2	ww/cc
APHp25E22	Aphidicolin	ww/cc	2	2	1.55556	2	ww/cc
APHp25E26	Aphidicolin	ww/cc	ww/cc	ww/cc	1.77778	ww/cc	ww/cc
APHp25E27	Aphidicolin	ww/cc	ww/cc	ww/cc	1.88889	2	2
APHp25E28	Aphidicolin	2	ww/cc	ww/cc	ww/cc	2	ww/cc
APHp25E35	Aphidicolin	ww/cc	ww/cc	ww/cc	1.66667	1.85714	ww/cc
APHp25E41	Aphidicolin	2	2	2	2	2	ww/cc
APHp25E45	Aphidicolin	2	ww/cc	ww/cc	2	1.71429	2
APHp25E50	Aphidicolin	ww/cc	2	2	1.55556	ww/cc	ww/cc
APHp25E54	Aphidicolin	2	2	2	2	2	2
APHp25E56	Aphidicolin	ww/cc	2	1.33333	ww/cc	ww/cc	2
APHp25E58	Aphidicolin	ww/cc	ww/cc	ww/cc	2	ww/cc	1.8
APHp25E60	Aphidicolin	ww/cc	2	2	2	ww/cc	ww/cc
APHp25E63	Aphidicolin	ww/cc	2	2	ww/cc	ww/cc	2
APHp25E65	Aphidicolin	ww/cc	ww/cc	ww/cc	ww/cc	1.71429	ww/cc
APHp25E67	Aphidicolin	2	2	1.83333	ww/cc	2	2
APHp25E75	Aphidicolin	ww/cc	2	2	ww/cc	ww/cc	2
APHp25E77	Aphidicolin	ww/cc	ww/cc	ww/cc	2	2	ww/cc
APHp25E78	Aphidicolin	1.75	ww/cc	ww/cc	ww/cc	2	2
APHp25E79	Aphidicolin	ww/cc	2	2	ww/cc	ww/cc	2
APHp25E82	Aphidicolin	ww/cc	2	2	2	ww/cc	ww/cc
APHp25E83	Aphidicolin	ww/cc	2	2	ww/cc	2	2
APHp25E84	Aphidicolin	ww/cc	2	2	1.77778	ww/cc	ww/cc
APHp25E85	Aphidicolin	ww/cc	2	1.83333	2	1.85714	ww/cc
APHp25E90	Aphidicolin	ww/cc	2	2	1.77778	ww/cc	2
APHp25E91	Aphidicolin	ww/cc	ww/cc	ww/cc	1.66667	ww/cc	2
APHp25E93	Aphidicolin	ww/cc	2	2	ww/cc	2	2
APHp25E94	Aphidicolin	2	2	2	ww/cc	ww/cc	ww/cc
APH3C03	Aphidicolin	2	ww/cc	ww/cc	ww/cc	2	ww/cc
APH3C04	Aphidicolin	ww/cc	ww/cc	ww/cc	1.77778	ww/cc	ww/cc
APH3C05	Aphidicolin	2	ww/cc	ww/cc	2	ww/cc	2
APH3C06	Aphidicolin	ww/cc	2	1.83333	ww/cc	2	2
APH3C07	Aphidicolin	ww/cc	2	2	ww/cc	ww/cc	ww/cc
APH3C08	Aphidicolin	2	2	2	2	2	ww/cc
APH3C09	Aphidicolin	2	ww/cc	ww/cc	2	ww/cc	ww/cc
APH3C10	Aphidicolin	2	2	2	ww/cc	2	ww/cc
APH3C11	Aphidicolin	ww/cc	2	2	ww/cc	ww/cc	ww/cc
APH3C12	Aphidicolin	ww/cc	ww/cc	2	ww/cc	2	ww/cc
APH3C14	Aphidicolin	2	2	2	2	ww/cc	2
APH3C15	Aphidicolin	ww/cc	2	2	2	ww/cc	ww/cc
APH3C16	Aphidicolin	2	ww/cc	ww/cc	ww/cc	2	2
APH3C17	Aphidicolin	2	2	2	2	2	2
APH3C18	Aphidicolin	2	2	2	2	ww/cc	2
APH3C19	Aphidicolin	ww/cc	ww/cc	ww/cc	2	2	2
APH3C20	Aphidicolin	ww/cc	2	2	ww/cc	ww/cc	2
APH3C21	Aphidicolin	2	ww/cc	ww/cc	ww/cc	2	ww/cc
APH3C23	Aphidicolin	ww/cc	ww/cc	ww/cc	ww/cc	2	ww/cc
APH3C26	Aphidicolin	2	ww/cc	ww/cc	2	ww/cc	ww/cc
APH3C27	Aphidicolin	2	ww/cc	ww/cc	ww/cc	ww/cc	2
APH3C28	Aphidicolin	ww/cc	ww/cc	ww/cc	2	2	ww/cc
APH3C29	Aphidicolin	2	2	2	ww/cc	ww/cc	ww/cc
APH3C30	Aphidicolin	2	2	2	ww/cc	2	2
APH3C35	Aphidicolin	2	2	2	2	ww/cc	2
APH3C36	Aphidicolin	ww/cc	2	2	ww/cc	ww/cc	ww/cc
APH3C37	Aphidicolin	ww/cc	2	2	ww/cc	ww/cc	ww/cc
APH3C38	Aphidicolin	2	ww/cc	ww/cc	2	ww/cc	ww/cc
APH3C40	Aphidicolin	2	2	2	2	1.85714	ww/cc
APH3C41	Aphidicolin	1.5	2	2	ww/cc	ww/cc	2
APH3C42	Aphidicolin	2	2	2	ww/cc	ww/cc	2
APH3C44	Aphidicolin	ww/cc	ww/cc	ww/cc	ww/cc	ww/cc	2
APH3C46	Aphidicolin	ww/cc	2	2	ww/cc	ww/cc	2
APH3C47	Aphidicolin	2	2	2	ww/cc	2	ww/cc
APH3C48	Aphidicolin	2	ww/cc	ww/cc	ww/cc	1.85714	2
APH3C49	Aphidicolin	ww/cc	ww/cc	ww/cc	2	2	2
APH3C50	Aphidicolin	2	ww/cc	ww/cc	ww/cc	2	ww/cc
APH3C51	Aphidicolin	2	2	2	2	ww/cc	2
APH3C52	Aphidicolin	ww/cc	ww/cc	ww/cc	ww/cc	1.85714	2
APH3C55	Aphidicolin	2	ww/cc	ww/cc	2	2	ww/cc
APH3C57	Aphidicolin	2	ww/cc	ww/cc	1.88889	2	ww/cc
APH3C58	Aphidicolin	2	2	2	2	ww/cc	ww/cc
APH3C60	Aphidicolin	2	ww/cc	ww/cc	ww/cc	2	2
APH3C63	Aphidicolin	2	ww/cc	ww/cc	2	2	ww/cc
APH3C64	Aphidicolin	ww/cc	ww/cc	ww/cc	ww/cc	ww/cc	2
APH3C65	Aphidicolin	ww/cc	2	2	1.77778	ww/cc	ww/cc
APH3C67	Aphidicolin	ww/cc	2	2	ww/cc	ww/cc	2
APH3C69	Aphidicolin	ww/cc	2	2	2	ww/cc	2
APH3C70	Aphidicolin	ww/cc	2	2	2	2	ww/cc
APH3C71	Aphidicolin	ww/cc	2	2	2	2	ww/cc
APH3C75	Aphidicolin	ww/cc	ww/cc	ww/cc	1.77778	2	ww/cc
APH3C76	Aphidicolin	ww/cc	2	2	2	2	2
APH3C77	Aphidicolin	ww/cc	2	2	ww/cc	2	ww/cc
APH3C83	Aphidicolin	ww/cc	2	2	2	ww/cc	ww/cc
DMSOp17G03	DMSO	2	2	2	2	2	2
DMSOp17G04	DMSO	ww/cc	2	2	ww/cc	2	ww/cc
DMSOp17G05	DMSO	ww/cc	ww/cc	2	2	2	2
DMSOp17G06	DMSO	2	ww/cc	ww/cc	2	ww/cc	2
DMSOp17G07	DMSO	2	ww/cc	ww/cc	ww/cc	2	2
DMSOp17G09	DMSO	ww/cc	ww/cc	ww/cc	ww/cc	ww/cc	2
DMSOp17G13	DMSO	2	2	2	2	ww/cc	ww/cc
DMSOp17G14	DMSO	2	2	2	ww/cc	2	2
DMSOp17G17	DMSO	ww/cc	2	2	2	2	2
DMSOp17G18	DMSO	2	ww/cc	ww/cc	ww/cc	2	ww/cc
DMSOp17G22	DMSO	2	2	ww/cc	ww/cc	ww/cc	ww/cc
DMSOp17G24	DMSO	ww/cc	2	2	2	2	ww/cc
DMSOp17G25	DMSO	2	2	2	ww/cc	ww/cc	ww/cc
DMSOp17G27	DMSO	2	ww/cc	ww/cc	2	2	2
DMSOp17G28	DMSO	ww/cc	ww/cc	ww/cc	ww/cc	ww/cc	2
DMSOp17G31	DMSO	ww/cc	2	2	2	2	ww/cc
DMSOp17G32	DMSO	2	ww/cc	ww/cc	ww/cc	2	ww/cc
DMSOp17G33	DMSO	ww/cc	ww/cc	ww/cc	ww/cc	ww/cc	2
DMSOp17G34	DMSO	ww/cc	2	2	2	ww/cc	2
DMSOp17G35	DMSO	ww/cc	2	2	2	ww/cc	2
DMSOp17G36	DMSO	ww/cc	ww/cc	ww/cc	2	2	2
DMSOp17G37	DMSO	2	2	2	2	2	2
DMSOp17G41	DMSO	2	2	2	ww/cc	2	2
DMSOp17G42	DMSO	2	ww/cc	ww/cc	2	ww/cc	ww/cc
DMSOp17G43	DMSO	ww/cc	2	2	ww/cc	ww/cc	2
DMSOp17G45	DMSO	ww/cc	ww/cc	ww/cc	2	2	ww/cc
DMSOp17G49	DMSO	2	2	2	ww/cc	ww/cc	ww/cc
DMSOp17G50	DMSO	ww/cc	ww/cc	ww/cc	ww/cc	2	ww/cc
DMSOp17G52	DMSO	2	2	2	1.66667	ww/cc	ww/cc
DMSOp17G54	DMSO	2	2	2	ww/cc	2	ww/cc
DMSOp17G56	DMSO	2	2	2	2	ww/cc	2
DMSOp17G58	DMSO	2	ww/cc	ww/cc	2	2	ww/cc
DMSOp17G59	DMSO	2	2	2	2	ww/cc	ww/cc
DMSOp17G62	DMSO	2	ww/cc	ww/cc	ww/cc	ww/cc	2
DMSOp17G64	DMSO	ww/cc	2	2	ww/cc	2	ww/cc
DMSOp17G66	DMSO	2	2	2	ww/cc	2	ww/cc
DMSOp17G68	DMSO	ww/cc	2	2	ww/cc	2	ww/cc
DMSOp17G70	DMSO	2	ww/cc	ww/cc	2	2	ww/cc
DMSOp17G78	DMSO	2	2	2	ww/cc	2	2
DMSOp17G81	DMSO	2	ww/cc	ww/cc	2	ww/cc	ww/cc
DMSOp17G84	DMSO	ww/cc	2	2	2	2	2
DMSO7G03	DMSO	ww/cc	ww/cc	ww/cc	2	2	ww/cc
DMSO7G07	DMSO	ww/cc	ww/cc	ww/cc	2	2	2
DMSO7G08	DMSO	ww/cc	ww/cc	ww/cc	ww/cc	2	2
DMSO7G10	DMSO	2	2	2	ww/cc	2	ww/cc
DMSO7G11	DMSO	2	2	2	2	ww/cc	ww/cc
DMSO7G12	DMSO	ww/cc	2	2	ww/cc	ww/cc	ww/cc
DMSO7G13	DMSO	2	ww/cc	ww/cc	ww/cc	2	ww/cc
DMSO7G16	DMSO	2	2	2	ww/cc	ww/cc	2
DMSO7G18	DMSO	2	2	2	2	2	2
DMSO7G21	DMSO	2	ww/cc	ww/cc	ww/cc	2	2
DMSO7G22	DMSO	ww/cc	2	2	ww/cc	ww/cc	ww/cc
DMSO7G25	DMSO	ww/cc	2	2	2	2	2
DMSO7G26	DMSO	2	2	2	ww/cc	ww/cc	2
DMSO7G30	DMSO	2	2	2	2	2	2
DMSO7G31	DMSO	2	2	2	ww/cc	2	2
DMSO7G32	DMSO	ww/cc	ww/cc	ww/cc	2	ww/cc	2
DMSO7G33	DMSO	2	2	2	ww/cc	ww/cc	2
DMSO7G35	DMSO	ww/cc	ww/cc	ww/cc	2	ww/cc	ww/cc
DMSO7G37	DMSO	2	2	2	2	ww/cc	ww/cc
DMSO7G38	DMSO	2	2	2	2	2	2
DMSO7G42	DMSO	ww/cc	ww/cc	ww/cc	2	ww/cc	2
DMSO7G43	DMSO	2	2	2	2	2	ww/cc
DMSO7G49	DMSO	2	ww/cc	ww/cc	ww/cc	ww/cc	ww/cc
DMSO7G50	DMSO	2	ww/cc	2	ww/cc	ww/cc	2
DMSO7G51	DMSO	2	ww/cc	ww/cc	ww/cc	2	ww/cc
DMSO7G52	DMSO	ww/cc	2	2	2	2	ww/cc
DMSO7G53	DMSO	2	2	2	ww/cc	ww/cc	2
DMSO7G54	DMSO	ww/cc	ww/cc	ww/cc	2	2	2
DMSO7G55	DMSO	ww/cc	ww/cc	ww/cc	ww/cc	ww/cc	2
DMSO7G56	DMSO	ww/cc	ww/cc	ww/cc	ww/cc	2	2
DMSO7G57	DMSO	2	2	2	2	ww/cc	2
DMSO7G63	DMSO	2	ww/cc	ww/cc	ww/cc	ww/cc	ww/cc
DMSO7G64	DMSO	ww/cc	2	2	ww/cc	ww/cc	2
DMSO7G65	DMSO	2	ww/cc	ww/cc	2	ww/cc	2
DMSO7G66	DMSO	2	ww/cc	ww/cc	ww/cc	2	2
DMSO7G79	DMSO	2	2	2	2	2	ww/cc
DMSO7G87	DMSO	2	2	2	ww/cc	2	ww/cc
DMSO7G90	DMSO	ww/cc	2	2	2	2	2

## Sheet: CN calling, Figure 3D
condition	cell	mean
Aphidicolin	APHp25E13	1.88849
Aphidicolin	APHp25E15	1.93498
Aphidicolin	APHp25E16	1.9434
Aphidicolin	APHp25E17	1.9143
Aphidicolin	APHp25E20	1.90755
Aphidicolin	APHp25E21	1.9391
Aphidicolin	APHp25E22	1.93709
Aphidicolin	APHp25E26	1.87668
Aphidicolin	APHp25E27	1.92983
Aphidicolin	APHp25E28	1.92974
Aphidicolin	APHp25E35	1.86417
Aphidicolin	APHp25E41	1.9263
Aphidicolin	APHp25E45	1.89374
Aphidicolin	APHp25E50	1.91927
Aphidicolin	APHp25E54	1.93898
Aphidicolin	APHp25E56	1.93347
Aphidicolin	APHp25E58	1.94817
Aphidicolin	APHp25E60	1.94289
Aphidicolin	APHp25E63	1.90264
Aphidicolin	APHp25E65	1.88748
Aphidicolin	APHp25E67	1.94516
Aphidicolin	APHp25E75	1.94996
Aphidicolin	APHp25E77	1.9354
Aphidicolin	APHp25E78	1.93707
Aphidicolin	APHp25E79	1.95094
Aphidicolin	APHp25E82	1.94268
Aphidicolin	APHp25E83	1.93705
Aphidicolin	APHp25E84	1.93781
Aphidicolin	APHp25E85	1.88191
Aphidicolin	APHp25E90	1.94397
Aphidicolin	APHp25E91	1.89806
Aphidicolin	APHp25E93	1.92107
Aphidicolin	APHp25E94	1.92939
Aphidicolin	APH3C03	1.93825
Aphidicolin	APH3C04	1.94015
Aphidicolin	APH3C05	1.93497
Aphidicolin	APH3C06	1.91783
Aphidicolin	APH3C07	1.92154
Aphidicolin	APH3C08	1.91983
Aphidicolin	APH3C09	1.91827
Aphidicolin	APH3C10	1.91593
Aphidicolin	APH3C11	1.92181
Aphidicolin	APH3C12	1.915
Aphidicolin	APH3C14	1.94891
Aphidicolin	APH3C15	1.91489
Aphidicolin	APH3C16	1.93317
Aphidicolin	APH3C17	1.94114
Aphidicolin	APH3C18	1.94234
Aphidicolin	APH3C19	1.93262
Aphidicolin	APH3C20	1.93398
Aphidicolin	APH3C21	1.91998
Aphidicolin	APH3C23	1.92345
Aphidicolin	APH3C26	1.93856
Aphidicolin	APH3C27	1.93744
Aphidicolin	APH3C28	1.92358
Aphidicolin	APH3C29	1.93451
Aphidicolin	APH3C30	1.93963
Aphidicolin	APH3C35	1.93716
Aphidicolin	APH3C36	1.88918
Aphidicolin	APH3C37	1.91814
Aphidicolin	APH3C38	1.939
Aphidicolin	APH3C40	1.91934
Aphidicolin	APH3C41	1.92575
Aphidicolin	APH3C42	1.94363
Aphidicolin	APH3C44	1.90761
Aphidicolin	APH3C46	1.92833
Aphidicolin	APH3C47	1.92137
Aphidicolin	APH3C48	1.89651
Aphidicolin	APH3C49	1.95417
Aphidicolin	APH3C50	1.92501
Aphidicolin	APH3C51	1.94021
Aphidicolin	APH3C52	1.93506
Aphidicolin	APH3C55	1.91906
Aphidicolin	APH3C57	1.93085
Aphidicolin	APH3C58	1.93805
Aphidicolin	APH3C60	1.92565
Aphidicolin	APH3C63	1.9381
Aphidicolin	APH3C64	1.94946
Aphidicolin	APH3C65	1.94195
Aphidicolin	APH3C67	1.95113
Aphidicolin	APH3C69	1.93623
Aphidicolin	APH3C70	1.91887
Aphidicolin	APH3C71	1.92808
Aphidicolin	APH3C74	1.91368
Aphidicolin	APH3C75	1.91461
Aphidicolin	APH3C76	1.93738
Aphidicolin	APH3C77	1.92801
Aphidicolin	APH3C83	1.93262
DMSO	DMSOp17G03	1.93888
DMSO	DMSOp17G04	1.92224
DMSO	DMSOp17G05	1.95613
DMSO	DMSOp17G06	1.94123
DMSO	DMSOp17G07	1.94757
DMSO	DMSOp17G09	1.93551
DMSO	DMSOp17G13	1.92766
DMSO	DMSOp17G14	1.94321
DMSO	DMSOp17G17	1.94512
DMSO	DMSOp17G18	1.93996
DMSO	DMSOp17G22	1.95037
DMSO	DMSOp17G24	1.93578
DMSO	DMSOp17G25	1.94392
DMSO	DMSOp17G27	1.94081
DMSO	DMSOp17G28	1.94071
DMSO	DMSOp17G31	1.94289
DMSO	DMSOp17G32	1.93359
DMSO	DMSOp17G33	1.94333
DMSO	DMSOp17G34	1.94018
DMSO	DMSOp17G35	1.93712
DMSO	DMSOp17G36	1.94432
DMSO	DMSOp17G37	1.94437
DMSO	DMSOp17G41	1.93967
DMSO	DMSOp17G42	1.93474
DMSO	DMSOp17G43	1.91363
DMSO	DMSOp17G45	1.93899
DMSO	DMSOp17G49	1.93482
DMSO	DMSOp17G50	1.92048
DMSO	DMSOp17G52	1.90215
DMSO	DMSOp17G54	1.92017
DMSO	DMSOp17G56	1.94071
DMSO	DMSOp17G58	1.92769
DMSO	DMSOp17G59	1.92488
DMSO	DMSOp17G62	1.94158
DMSO	DMSOp17G64	1.94056
DMSO	DMSOp17G66	1.93941
DMSO	DMSOp17G68	1.94152
DMSO	DMSOp17G70	1.93537
DMSO	DMSOp17G78	1.95203
DMSO	DMSOp17G81	1.93807
DMSO	DMSOp17G84	1.94285
DMSO	DMSO7G03	1.93274
DMSO	DMSO7G07	1.95193
DMSO	DMSO7G08	1.94613
DMSO	DMSO7G10	1.92302
DMSO	DMSO7G11	1.92855
DMSO	DMSO7G12	1.94068
DMSO	DMSO7G13	1.9311
DMSO	DMSO7G16	1.94618
DMSO	DMSO7G18	1.94976
DMSO	DMSO7G21	1.94377
DMSO	DMSO7G22	1.9258
DMSO	DMSO7G25	1.94868
DMSO	DMSO7G26	1.9358
DMSO	DMSO7G30	1.93638
DMSO	DMSO7G31	1.94603
DMSO	DMSO7G32	1.93761
DMSO	DMSO7G33	1.94789
DMSO	DMSO7G35	1.92873
DMSO	DMSO7G37	1.93103
DMSO	DMSO7G38	1.9442
DMSO	DMSO7G42	1.9368
DMSO	DMSO7G43	1.93978
DMSO	DMSO7G49	1.92421
DMSO	DMSO7G50	1.93352
DMSO	DMSO7G51	1.93062
DMSO	DMSO7G52	1.94003
DMSO	DMSO7G53	1.95451
DMSO	DMSO7G54	1.9533
DMSO	DMSO7G55	1.94459
DMSO	DMSO7G56	1.95421
DMSO	DMSO7G57	1.94483
DMSO	DMSO7G63	1.9317
DMSO	DMSO7G64	1.95388
DMSO	DMSO7G65	1.94741
DMSO	DMSO7G66	1.92949
DMSO	DMSO7G79	1.9443
DMSO	DMSO7G87	1.92892
DMSO	DMSO7G90	1.9287

## Sheet: Breakpoints, Figure 3D
cell	chr	position	strand
APHp25E35	chr4	112000000	C
APHp25E35	chr4	27200000	W
APHp25E35	chr14	19400000	C
APHp25E35	chr15	57000000	C
APHp25E35	chr17	22800000	W
APHp25E26	chr1	157000000	W
APHp25E26	chr7	133000000	W
APHp25E26	chr14	19400000	C
APHp25E26	chr15	74000000	W
APHp25E85	chr1	68800000	C
APHp25E85	chr1	196600000	WC
APHp25E85	chr3	104000000	WC
APHp25E85	chr4	112200000	W
APHp25E85	chr12	21000000	C
APHp25E85	chr12	94000000	C
APHp25E85	chr12	115800000	C
APHp25E85	chr14	29200000	WC
APHp25E85	chr15	39200000	W
APHp25E65	chr2	141000000	W
APHp25E65	chr5	29000000	C
APHp25E65	chr5	600000000	C
APHp25E65	chr6	602000000	WC
APHp25E65	chr6	134800000	WC
APHp25E65	chr7	602000000	W
APHp25E65	chr12	38400000	C
APHp25E65	chr14	19400000	WC
APHp25E65	chr16	20200000	C
APHp25E65	chr16	28000000	C
APHp25E13	chr1	60400000	WC
APHp25E13	chr3	74000000	C
APHp25E13	chr3	101800000	C
APHp25E13	chr7	54000000	W
APHp25E13	chr9	103800000	W
APHp25E13	chr14	19400000	WC
APHp25E13	chr14	100000000	WC
APHp25E13	chr16	43400000	WC
APHp25E13	chr19	10600000	W
APH3C36	chr8	102200000	WC
APHp25E13	chr8	114600000	WC
APHp25E13	chr14	19400000	WC
APHp25E45	chr6	60600000	C
APHp25E45	chr8	16400000	W
APHp25E45	chr10	31800000	W/C
APHp25E45	chr13	61000000	C
APHp25E45	chr13	83600000	WC
APHp25E45	chr14	5500000	C
APHp25E45	chrX	93600000	WC
APH3C48	chr1	85600000	W
APH3C48	chr7	88200000	WC
APH3C48	chr8	113600000	WC
APH3C48	chr10	32600000	W
APH3C48	chr11	95800000	C
APH3C48	chr11	119800000	C
APH3C48	chr19	47400000	C
APHp25E91	chr2	42000000	WC
APHp25E91	chr2	55200000	C
APHp25E91	chr2	63000000	W
APHp25E91	chr2	67600000	W
APHp25E91	chr2	81200000	W
APHp25E91	chr2	86200000	W
APHp25E91	chr2	88600000	W
APHp25E91	chr2	95200000	W
APHp25E91	chr2	100800000	W
APHp25E91	chr2	124000000	W
APHp25E91	chr2	140800000	WC
APHp25E91	chr2	142000000	WC
APHp25E91	chr4	7000000	W
APHp25E91	chr4	15000000	W
APHp25E91	chr4	17200000	WC
APHp25E91	chr4	18800000	WC
APHp25E91	chr4	20200000	C
APHp25E91	chr4	24200000	WC
APHp25E91	chr4	25400000	WC
APHp25E91	chr4	31000000	WC
APHp25E91	chr4	35600000	W
APHp25E91	chr4	38000000	W
APHp25E91	chr4	50600000	W
APHp25E91	chr4	51600000	W
APHp25E91	chr4	66000000	WC
APHp25E91	chr4	70600000	WC
APHp25E91	chr4	80600000	WC
APHp25E91	chr4	86000000	C
APHp25E91	chr4	95800000	W
APHp25E91	chr4	104400000	W
APHp25E91	chr4	112200000	WC
APHp25E91	chr8	17000000	W
APHp25E91	chr8	37600000	W
APHp25E91	chr8	39000000	W
APHp25E91	chr8	50600000	W
APHp25E91	chr8	53600000	W
APHp25E91	chr8	99800000	W
APHp25E91	chr8	101800000	W
APHp25E91	chr8	115200000	C
APHp25E91	chr9	10800000	W
APHp25E91	chr9	13000000	W
APHp25E91	chr9	91400000	W
APHp25E91	chr9	92800000	W
APHp25E91	chr11	13800000	W
APHp25E91	chr11	16000000	W
APHp25E91	chr11	37600000	W
APHp25E91	chr11	42400000	W
APHp25E91	chr14	10000000	WC
APHp25E91	chr15	19400000	W
APHp25E91	chr15	24000000	W
APHp25E91	chr15	45000000	W
APHp25E91	chr15	49800000	W
APHp25E91	chr15	70000000	W
APHp25E91	chr15	71200000	W
APHp25E91	chr18	17800000	W
APHp25E91	chr15	19600000	W
APHp25E91	chr15	22000000	W
APHp25E91	chr18	26200000	W
APHp25E91	chr18	71000000	W
APHp25E91	chr18	73000000	W
APHp25E91	chr18	86800000	W
APHp25E91	chr18	88200000	W
APHp25E63	chr14	19400000	WC
APHp25E63	chr14	21000000	W
APHp25E63	chr14	27600000	W
APHp25E63	chr14	29400000	W
APHp25E63	chr14	107800000	W
APHp25E20	chr1	27600000	WC
APHp25E20	chr1	29600000	WC
APHp25E20	chr1	49800000	WC
APHp25E20	chr1	68200000	W
APHp25E20	chr1	100400000	W
APHp25E20	chr1	108600000	W
APHp25E20	chr1	116200000	W
APHp25E20	chr1	123200000	C
APHp25E20	chr1	125200000	C
APHp25E20	chr1	146800000	C
APHp25E20	chr1	149600000	WC
APHp25E20	chr4	24800000	W
APHp25E20	chr5	14800000	W
APHp25E20	chr5	47000000	C
APHp25E20	chr5	49000000	C
APHp25E20	chr5	54800000	C
APHp25E20	chr5	62600000	C
APHp25E20	chr5	71400000	C
APHp25E20	chr5	78400000	C
APHp25E20	chr5	83400000	C
APHp25E20	chr8	7800000	C
APHp25E20	chr8	16200000	C
APHp25E20	chr8	29200000	C
APHp25E20	chr8	38000000	C
APHp25E20	chr8	50000000	C
APHp25E20	chr8	53200000	C
APHp25E20	chr8	58800000	C
APHp25E20	chr8	60000000	C
APHp25E20	chr8	63200000	C
APHp25E20	chr8	76600000	C
APHp25E20	chr8	96800000	C
APHp25E20	chr8	103400000	C
APHp25E20	chr12	18200000	C
APHp25E20	chr12	24000000	C
APHp25E20	chr14	94200000	C
APHp25E20	chr17	18600000	W
APHp25E20	chr17	59000000	WC
APHp25E20	chr17	62000000	C
APHp25E20	chr19	20000000	WC
APHp25E20	chr19	48800000	C
APHp25E20	chr19	50200000	C
APHp25E20	chr19	52000000	W
APH3C44	chr3	25600000	WC
APH3C44	chr4	27000000	W
APH3C44	chr4	48000000	W
APH3C44	chr13	100200000	W
APH3C44	chr16	20200000	WC
APH3C74	chr1	190800000	WC
APH3C74	chr2	41600000	W
APH3C74	chr3	23800000	C
APH3C74	chr5	150800000	WC
APH3C74	chr7	35400000	WC
APH3C74	chr7	60000000	WC
APH3C74	chr8	50800000	WC
APH3C74	chr9	88200000	WC
APH3C74	chr11	33200000	WC
APH3C74	chr12	33600000	WC
APH3C74	chr14	19400000	WC
APHp25E17	chr5	29000000	C
APHp25E17	chr5	60400000	C
APHp25E17	chr7	111800000	WC
APHp25E17	chr11	7600000	WC
APHp25E17	chr14	19400000	WC
APHp25E17	chr15	14600000	WC
APHp25E17	chrx	150000	C
APH3C75	chr1	39600000	WC
APH3C75	chr1	70200000	W
APH3C75	chr2	42000000	W
APH3C75	chr6	44600000	WC
APH3C75	chr7	59400000	WC
APH3C75	chr8	47400000	WC
APH3C75	chr8	77400000	WC
APH3C75	chr14	19400000	WC
APH3C15	chr2	141000000	W
APH3C15	chr7	60000000	W
APH3C15	chr9	86600000	C
APH3C15	chr11	69200000	W
APH3C15	chr14	19400000	WC
APH3C12	chr1	49600000	WC
APH3C12	chr12	17800000	WC
APH3C12	chr4	16800000	WC
APH3C12	chr6	65800000	WC
APH3C12	chr6	124400000	WC
APH3C12	chr7	59400000	WC
APH3C12	chr9	60800000	WC
APH3C12	chr10	77200000	W
APH3C12	chr10	109200000	WC
APH3C12	chr12	72400000	W
APH3C12	chr14	19400000	WC
APH3C12	chr16	5800000	W
APH3C12	chr19	6200000	WC
APH3C10	chr2	18200000	C
APH3C10	chr3	24400000	WC
APH3C10	chr4	52400000	W
APH3C10	chr4	112400000	W
APH3C10	chr6	8200000	W
APH3C10	chr8	900000	W
APH3C10	chr10	53600000	WC
APH3C10	chr11	97400000	W
APH3C10	chr11	99200000	W
APH3C10	chr12	58000000	C
APH3C10	chr12	62000000	C
APH3C10	chr14	19400000	WC
APH3C06	chr1	12400000	C
APH3C06	chr2	93000000	C
APH3C06	chr3	47200000	WC
APH3C06	chr7	93400000	WC
APH3C06	chr12	87600000	WC
APH3C06	chr14	117200000	W
APH3C06	chr16	5200000	C
APH3C06	chr16	12600000	C
APH3C06	chr16	14200000	C
APH3C06	chr16	18200000	WC
APH3C06	chr16	19800000	C
APH3C37	chr5	55200000	WC
APH3C37	chr13	90000000	WC
APH3C37	chr14	23000000	WC
APH3C37	chr16	62800000	WC
APH3C37	chrx	89800000	W
APH3C37	chrx	93600000	C
APH3C09	chr7	75600000	WC
APH3C09	chr8	114800000	C
APH3C09	chr11	78200000	C
APH3C09	chr11	99000000	W
APH3C09	chr14	19400000	WC
APH3C70	chr5	29000000	C
APH3C70	chr5	60400000	C
APH3C70	chr5	111000000	WC
APH3C70	chr9	118600000	C
APH3C70	chr12	35000000	WC
APH3C70	chr13	23800000	C
APH3C70	chr14	19400000	WC
APH3C55	chr3	152000000	WC
APH3C55	chr8	16200000	W
APH3C55	chr8	23000000	WC
APH3C55	chr11	119400000	WC
APH3C55	chr12	47600000	WC
APH3C55	chr14	19400000	WC
APH3C55	chr17	588000000	WC
APHp25E50	chr2	37400000	WC
APHp25E50	chr3	120600000	WC
APHp25E50	chr6	108600000	WC
APHp25E50	chr11	58800000	W
APHp25E50	chr12	115600000	W
APHp25E50	chr13	113600000	C
APHp25E50	chr14	19400000	WC
APHp25E50	chr15	33000000	W
APHp25E50	chr18	34600000	W
APHp25E50	chr18	69600000	WC
APHp25E50	chrx	15800000	WC
APHp25E50	chrx	89600000	WC
APH3C40	chr2	117000000	WC
APH3C40	chr4	120800000	WC
APH3C40	chr7	50800000	W
APH3C40	chr7	67400000	W
APH3C40	chr9	7200000	WC
APH3C40	chr12	18200000	C
APH3C40	chr12	21000000	C
APH3C40	chr14	35000000	W
APH3C40	chr17	17600000	WC
APH3C08	chr2	53000000	WC
APH3C08	chr6	123000000	WC
APH3C08	chr8	112600000	W
APH3C08	chr13	38600000	WC
APH3C08	chr13	56600000	WC
APH3C08	chr14	38600000	W
APH3C08	chr18	51200000	WC
APH3C21	chr5	29000000	C
APH3C21	chr5	60400000	C
APH3C21	chr14	19400000	WC
APH3C21	chr15	23800000	WC
APH3C21	chr17	7000000	C
APH3C21	chr18	34800000	C
APH3C21	chrx	113400000	C
DMSOp17G52	chr2	75600000	WC
DMSOp17G52	chr9	88000000	WC
DMSOp17G52	chr14	19400000	WC
DMSOp17G52	chr17	77800000	W
DMSOp17G43	chr9	17800000	WC
DMSOp17G43	chr11	8000000	W
DMSOp17G43	chr19	5800000	W
