# Supplementary material for: Recurrent DNA break clusters drive replication-stress-induced copy number variants and genome diversification
Source: Nat Commun. 2026 Apr 20;17:3627. doi: 10.1038/s41467-026-71790-5 (PMC13096501; doi:10.1038/s41467-026-71790-5)
Supplement: Supplementary file 6 — Supplementary Data 4 [file 41467_2026_71790_MOESM6_ESM.xlsx]

## Sheet: Note
Supplementary Data 4
This table summarizes the frequency of bait length (bp) for reads involving end-joining. Related to Figures 6, S6, 7, and S7.
It presents joining junctions recovered either from genome-wide translocations or from translocations specifically targeting RDC loci.
“Chr” denotes the chromosomal bait used in each experiment.
XP-KO	Xrcc4/p53-deficient NPC
WT	Wild-type neural stem/progenitor cells
Blen (bp)	Bait length in base-pairs
APH	aphidicolin
ART558	Pol q inhibitor
untreated	cells without APH of ART558 treatment

## Sheet: XP-KO chr8 genome-wide BLen
	untreated			ART558		Aph			Aph + ART558
Bin (bp)	rep1	rep2	rep3	rep1	rep2	rep1	rep2	rep3	rep1	rep2
90	0.91	0.59	0.55	1.93	1.35	0.95	1.33	1.05	1.23	1.22
92	0.57	1.19	1.28	2.06	2.29	1.68	1.97	1.28	1.45	1.29
94	1.93	2.08	1.28	2.9	2.49	1.51	2.08	1.69	2.49	2.05
96	1.02	1.19	1	1.57	0.88	1.35	1.72	1.48	1.19	1.45
98	1.7	1.88	2.01	2.78	2.9	3.14	4.23	1.96	3.56	3.52
100	2.38	2.58	3.93	3.14	4.86	3.98	2.76	2.44	2.23	2.42
102	2.72	1.78	2.56	2.78	3.17	3.98	4.27	2.97	2.55	3.38
104	6.7	6.54	7.12	8.71	7.89	6.11	7.28	4.27	9.06	9.06
106	1.7	2.58	2.1	1.69	1.82	2.86	2.51	3.05	1.59	1.75
108	3.06	3.67	2.83	2.9	3.98	3.64	4.59	4	4.4	4.76
110	2.16	2.48	2.1	1.93	2.16	3.03	2.44	3.1	1.39	1.84
112	3.18	1.98	2.47	1.21	0.94	2.8	2.8	3.69	1.13	1.22
114	4.77	3.27	4.02	1.09	1.96	4.76	4.27	6.45	1.19	0.99
116	8.97	6.94	7.76	1.81	2.97	7.74	5.95	6.94	1.51	1.59
118	5.68	6.05	3.47	2.3	2.9	4.2	5.38	4.98	2.09	1.96
120	4.31	4.26	6.03	3.02	1.75	4.37	4.12	6.49	1.23	1.61
122	7.38	8.33	7.58	2.3	2.29	7.01	6.06	7.89	1.63	1.13
124	4.09	5.15	4.47	0.97	1.48	3.08	4.23	5.78	0.98	0.81
126	6.81	8.42	6.48	1.69	2.16	4.6	4.48	5.83	1.21	1.73
128	9.19	7.14	8.49	1.45	1.69	5.66	5.81	8.21	1.27	1.17
130	10.44	8.92	9.95	5.8	4.52	6.22	5.02	4.4	2.45	2.28
132	1.25	1.39	1.92	0.85	0.34	1.57	1.54	1.14	0.76	1.01
134	0.34	0.1	0.37	0.6	0.27	0.73	0.25	0.27	0.58	0.53
136	0	0	0.09	0.24	0.07	0.06	0.11	0.11	0.1	0.14
138	0.23	0.1	0.09	0.24	0.07	0.17	0.14	0.1	0.06	0.18
140	0	0	0	0	0	0	0	0	0	0

## Sheet: XP-KO chr12 genome-wide BLen
	untreated		ART558			Aph			Aph + ART558			wild-type NSPC
Bin (bp)	rep1	rep2	rep1	rep2	rep3	rep1	rep2	rep3	rep1	rep2	rep3	Wei et al. 2016
90	1.5	1.45	2.41	1.6	2	1.83	1.97	2.72	1.76	1.71	1.79	1.09
92	0.84	0.83	1.52	1.56	1.01	1.22	0.84	2.57	1.09	0.8	1	0.84
94	1.03	0.7	1.05	1.17	0.85	0.73	0.99	1.94	0.6	0.85	1.28	0.47
96	1.84	1.5	2.39	1.7	2.05	2.08	2.09	3.17	1.86	1.61	1.64	0.84
98	1.94	1.74	1.78	1.7	1.81	2.12	1.78	2.91	1.97	1.71	2.05	0.84
100	1.09	1	0.96	1.06	1.07	1.35	1.43	2.3	1.03	0.98	0.8	0.93
102	1.28	1.3	1.22	1.49	1.36	1.92	1.8	2.43	1.5	1.34	1.25	0.62
104	2.44	1.32	1.83	1.74	1.41	1.86	1.62	2.02	1.67	1.54	1.64	0.69
106	1.94	2.17	1.92	2.02	2.77	2.72	2.14	2.64	1.63	2.02	2.16	1.17
108	2.69	2.3	3	2.76	2.45	2.34	2.78	2.85	2.25	2.19	2.33	1.04
110	1.69	1.69	1.33	1.88	0.96	1	1.28	2.54	0.88	0.8	0.84	1.36
112	1.97	1.76	1.57	1.6	1.28	1.42	1.62	2.49	1.22	1.24	1.51	1.31
114	2.44	2.28	1.43	1.06	1.28	1.64	2.1	3.35	0.75	1.15	1	1.46
116	2.53	2.78	1.17	0.78	0.96	2.21	2.05	5.16	0.69	0.76	0.92	2.13
118	3.38	4.43	0.96	1.1	0.8	2.85	2.98	5.71	0.75	0.83	0.87	2.54
120	2.35	2.86	0.59	0.89	0.96	2.23	1.48	3.59	0.28	0.39	0.56	2.68
122	3.44	4.78	1.36	1.28	1.25	2.72	2.93	5.63	0.86	0.8	1.12	3.11
124	3.44	4.73	1.43	1.7	1.12	2.89	2.59	5.58	0.69	1.15	1.14	4.36
126	3.38	4.6	0.52	1.03	0.53	2.03	2.54	4.74	0.73	0.59	0.92	3.73
128	7.25	10.03	1.1	0.89	1.09	4.64	4.41	7.38	0.94	1	1.02	5.15
130	1.97	3.19	0.96	1.24	1.2	1.63	1.16	1.75	0.84	1.1	1.25	6.06
132	1.44	1.61	0.54	0.6	0.56	0.84	0.82	0.6	0.39	0.63	0.35	37.75
134	0.34	0.33	0.23	0.43	0.08	0.22	0.3	0.1	0.51	0.61	0.19	2.24
136	0.19	0.09	0.23	0.28	0.27	0.13	0.22	0	0.21	0.2	0.16	0.35
138	0.94	0.43	1.24	2.02	1.23	1.11	0.86	0.13	1.37	0.95	0.72	0.21
140	0.63	0.61	0.84	1.74	1.23	1.11	1.14	0.03	1.11	0.88	0.87	0.22

## Sheet: XP-KO chr8 RDC BLen
	untreated			ART558		Aph			Aph + ART558
Bin (bp)	rep1	rep2	rep3	rep1	rep2	rep1	rep2	rep3	rep1	rep2
90	2.04	0	0	0	2.74	1.29	0.96	1.54	0.53	1.23
92	0	0	1.59	2.13	0	1.62	0.72	0	2.11	1.23
94	0	1.69	0	2.13	2.74	0.65	0.96	2.32	3.69	3.08
96	2.04	0	0	4.26	0	0.65	1.45	2.32	1.85	2.15
98	6.12	0	0	0	1.37	1.29	1.2	1.54	2.9	3.08
100	2.04	1.69	3.17	6.38	9.59	2.27	2.41	1.54	1.32	2.46
102	4.08	1.69	0	2.13	5.48	2.27	3.37	3.47	2.11	3.38
104	0	8.47	7.94	6.38	6.85	3.24	3.86	5.02	6.33	7.69
106	0	3.39	0	0	0	3.24	2.89	2.7	1.58	1.54
108	2.04	3.39	0	0	6.85	1.94	2.89	3.09	4.75	4.92
110	2.04	3.39	4.76	0	2.74	2.91	2.41	2.32	2.11	2.15
112	2.04	0	0	4.26	0	3.24	2.17	3.47	2.9	1.54
114	10.2	3.39	1.59	0	0	6.47	5.78	4.63	1.06	1.23
116	6.12	3.39	7.94	4.26	2.74	10.36	7.47	5.79	1.85	2.77
118	0	15.25	6.35	2.13	1.37	4.21	5.54	6.56	1.85	0.62
120	4.08	5.08	11.11	2.13	2.74	5.18	7.23	6.95	1.58	1.85
122	8.16	10.17	6.35	4.26	2.74	11	8.19	6.18	2.64	0.92
124	6.12	3.39	1.59	0	1.37	3.24	7.95	5.02	0	0.92
126	12.24	10.17	6.35	0	4.11	7.77	7.23	6.56	2.37	1.54
128	4.08	8.47	11.11	0	1.37	11	9.4	10.81	0.79	1.85
130	18.37	5.08	9.52	8.51	4.11	5.83	6.75	6.95	4.22	2.15
132	0	1.69	6.35	2.13	0	1.29	0.72	1.93	0.53	0
134	0	0	0	0	0	0.65	0	1.16	0.26	0.31
136	0	0	0	0	0	0	0	0.39	0	0
138	0	0	1.59	2.13	0	0	0	0	0	0
140	0	0	0	0	0	0	0	0	0	0

## Sheet: XP-KO chr12 RDC BLen
	untreated		ART558			Aph			Aph + ART558
Bin (bp)	rep1	rep2	rep1	rep2	rep3	rep1	rep2	rep3	rep1	rep2	rep3
90	2.16	1.23	2.12	1.33	1.06	1.17	1.11	2	1.47	2.47	1.22
92	0.54	0.41	1.06	2.67	0.53	1.17	1.43	4.2	1.47	2.06	1.01
94	1.62	0	1.59	0	1.06	1.34	0.32	1	0.74	2.06	0.81
96	3.78	0.82	0.53	3.33	1.06	0.84	2.7	4	2.21	2.47	3.25
98	0	0.82	2.12	0.67	0.53	1.51	1.27	4.2	2.21	1.65	2.64
100	0.54	2.06	0.53	1.33	1.6	0.84	1.27	2.2	1.1	0.82	1.62
102	3.24	1.65	1.59	0.67	1.06	1.34	2.07	4.4	2.21	1.65	2.03
104	2.16	1.23	2.65	2	1.6	3.19	1.43	1.2	2.57	0.82	2.84
106	1.08	2.06	2.65	0.67	2.66	3.52	2.86	2.4	2.94	2.06	4.06
108	2.7	2.47	4.76	3.33	3.19	2.52	3.18	3.2	4.04	2.47	2.64
110	3.24	2.47	0.53	3.33	2.66	1.17	1.11	2.8	2.21	0.41	2.23
112	2.16	1.23	1.06	2	2.13	2.18	2.54	3	2.21	1.23	2.23
114	2.16	2.47	1.59	3.33	1.6	3.19	3.18	4	2.57	0.41	2.43
116	1.62	4.12	2.65	0.67	1.06	3.36	4.93	4.4	1.84	2.06	1.42
118	4.86	4.53	0	3.33	1.06	4.87	5.88	4.8	0.74	2.88	1.83
120	4.86	5.76	0	0.67	0	5.37	2.38	6	1.1	0.82	1.01
122	2.7	3.7	0.53	2	1.6	5.7	5.56	6	1.1	0	1.42
124	4.86	6.17	1.06	1.33	0	6.38	5.72	6.4	2.94	2.47	1.62
126	4.32	2.47	0.53	0.67	0.53	3.69	7	6.2	1.47	1.65	2.23
128	11.35	14.4	1.06	2	1.6	11.91	13.04	9.2	1.1	0.82	1.62
130	0.54	3.7	0.53	2	1.6	3.86	2.86	1.4	1.1	1.23	1.22
132	0.54	2.47	0.53	0.67	0	1.01	0.48	1	0	0	0.41
134	0.54	0.82	0.53	0	0	0.17	0	0	0	0	0.81
136	0.54	0.41	0	0.67	1.06	0.34	0.16	0	0	0	0
138	0.54	0	1.06	2	1.06	0.34	0.16	0	1.1	0.82	0.41
140	1.62	0	0.53	1.33	1.06	0.5	0.48	0	0	0.41	0.2

## Sheet: WT chr6 genome-wide Blen
	Aph				Aph + ART558
Bin (bp)	rep1	rep2	rep3	rep4	rep1	rep2	rep3	rep4
60	0.22	1.2	0.34	0.3	1.71	2.79	3.35	1.04
62	0.58	0.67	0.06	0.3	0.64	1.29	0.31	1.04
64	0.51	0.94	0.17	0.18	2.95	0.64	1.33	0.98
66	1.67	0.94	0.23	0.18	0.27	2.9	0.39	1.82
68	0.22	0.13	0.06	0.72	1.61	1.07	4.6	0.33
70	1.16	7.9	0.29	0.42	0.38	1.61	14.04	0.91
72	2.18	2.95	2.76	1.2	1.77	1.07	0.39	1.04
74	0.87	6.02	0.75	1.02	1.39	0.86	2.11	0.98
76	1.67	3.21	1.21	3	1.02	1.72	0.86	2.35
78	5.01	1.07	0.23	1.02	1.02	0.86	4.76	0.78
80	0.73	0.4	2.47	4.32	0.91	2.36	0.7	2.8
82	0.73	1.07	0.57	0.78	1.34	1.93	6.47	0.65
84	8.93	3.48	2.07	1.92	6.22	1.18	2.5	1.43
86	5.08	1.07	1.72	4.26	0.75	1.18	1.4	2.93
88	0.73	3.75	1.26	1.68	1.23	1.5	3.43	0.85
90	1.6	1.47	4.08	6.78	3.7	1.29	1.01	5.08
92	0.94	2.54	25.11	1.68	3.16	3.97	1.25	1.63
94	1.89	8.57	7.64	6.3	8.52	3.22	1.95	8.73
96	12.64	7.76	7.87	6.42	5.04	18.88	3.59	7.49
98	4.5	3.61	5.57	4.02	4.45	10.52	4.84	5.67
100	31.74	30.52	29.43	26.39	36.23	28.76	32.22	41.3
102	0.36	0.4	0.86	2.16	3.11	2.25	0.39	4.17

## Sheet: WT chr14 genome-wide Blen
	Aph				Aph + ART558
Bin (bp)	rep1	rep2	rep3	rep4	rep1	rep2	rep3	rep4
90	1.51	1.68	0.93	1.44	1.41	1.05	1.4	1.22
92	0.64	1.03	0.62	1.25	1.25	1.36	0.88	1.7
94	0.64	0.75	1.04	0.86	1.02	1.15	0.96	0.97
96	0.96	0.65	0.41	0.48	0.7	1.36	1.03	1.52
98	0.64	1.12	0.83	1.06	1.49	2.04	1.84	1.4
100	0.72	0.65	0.52	0.96	0.86	1.2	1.62	0.91
102	0.88	1.21	1.35	1.63	2.27	1.78	2.42	2.37
104	1.04	0.56	0.41	0.58	2.27	2.09	2.13	1.76
106	1.12	1.21	0.31	0.67	1.41	1.2	1.62	2.01
108	1.12	1.49	0.93	0.96	1.88	2.36	1.76	1.09
110	0.64	1.03	1.35	0.86	0.94	1.05	1.1	1.4
112	0.4	0.93	0.62	0.48	1.41	1.2	1.25	1.09
114	0.64	0.28	0.73	0.58	0.7	1.36	1.98	1.09
116	0.64	0.56	0.93	0.77	1.33	1.62	1.62	1.4
118	0.88	0.19	0.73	0.38	1.64	1.15	1.32	0.73
120	0.8	2.05	1.35	0.77	1.33	1.83	1.47	1.58
122	0.88	0.84	0.83	1.34	2.03	1.41	1.4	2.13
124	1.2	0.56	0.52	0.19	1.33	1.2	1.4	1.22
126	0.48	1.03	0.62	0.38	0.55	1.36	0.88	1.03
128	0.72	0.47	1.04	0.48	0.63	0.89	1.03	0.97
130	0.4	0.47	0.21	0.19	0.78	0.58	0.88	0.43
132	0.4	0.19	1.04	0.19	0.94	0.79	1.1	0.91
134	0.96	0.84	0.31	0.38	1.25	0.94	0.96	0.67
136	0.4	0.84	0.31	0.86	1.09	1.15	1.18	0.79
138	0.64	0.75	0.83	0.67	1.17	1.1	1.32	1.34
140	0.8	0.93	1.35	1.06	1.25	1.62	0.66	1.52
142	2.71	1.12	1.04	1.06	2.5	1.41	1.18	1.46
144	1.35	1.96	1.14	1.15	1.64	1.73	1.54	1.4
146	1.35	1.03	2.07	0.96	1.33	0.73	0.88	0.97
148	2.39	2.52	2.07	2.11	2.35	1.52	2.28	1.95
150	2.23	2.42	1.97	1.25	0.94	1.88	1.4	1.64
152	4.78	5.87	3.73	3.94	3.91	3.4	4.19	3.1
154	2.55	3.45	2.49	2.31	2.89	2.09	3.31	2.55
156	3.03	3.82	3.83	3.55	2.5	2.83	3.23	2.25
158	4.86	3.63	4.35	4.03	2.89	3.4	2.87	3.4
160	3.67	2.98	3.83	3.75	2.27	3.19	2.28	2.25
162	8.76	8.01	8.81	6.05	5.08	4.08	4.41	3.83
164	8.76	7.27	7.98	7.78	6.1	5.86	4.56	6.75
166	1.2	0.56	0.31	0.96	1.02	0.84	0.66	0.43
168	0.24	0.37	0.31	0.19	0.39	0.1	0.07	0.36
170	0.16	0.09	0.31	0.19	0.08	0.05	0	0

## Sheet: WT chr6 RDC Blen
	Aph				Aph + ART558
Bin (bp)	rep1	rep2	rep3	rep4	rep1	rep2	rep3	rep4
60	0	0	0	0	0.93	0	1.2	3.53
62	1.32	0	0	0	0.93	0	1.2	0
64	0	3.57	0	0	1.87	0	8.43	1.18
66	1.32	0	0	0	0	1.11	1.2	0
68	0	0	0	0	1.87	0	1.2	0
70	0	3.57	0	0	0	0	15.66	0
72	1.32	3.57	2.27	0	0.93	2.22	0	1.18
74	0	3.57	0	1.37	3.74	5.56	2.41	1.18
76	1.32	0	1.14	2.74	1.87	1.11	9.64	2.35
78	0	3.57	0	0	1.87	1.11	3.61	1.18
80	1.32	0	0	2.74	6.54	8.89	0	7.06
82	0	0	0	0	0	3.33	2.41	3.53
84	5.26	0	1.14	5.48	7.48	5.56	10.84	3.53
86	5.26	0	2.27	5.48	0.93	2.22	0	0
88	0	7.14	0	5.48	0	3.33	1.2	1.18
90	0	3.57	1.14	12.33	5.61	4.44	0	10.59
92	1.32	7.14	30.68	0	2.8	15.56	0	3.53
94	5.26	21.43	10.23	2.74	8.41	6.67	3.61	10.59
96	10.53	14.29	10.23	8.22	8.41	10	0	16.47
98	14.47	0	6.82	2.74	4.67	3.33	2.41	1.18
100	32.89	25	32.95	23.29	28.04	20	27.71	25.88
102	2.63	0	0	1.37	1.87	1.11	0	1.18

## Sheet: WT chr14 RDC Blen
	Aph				Aph + ART558
Bin (bp)	rep1	rep2	rep3	rep4	rep1	rep2	rep3	rep4
90	1.34	0.7	2.61	1.57	1.29	0.96	1.05	4.07
92	0.67	0.7	1.74	2.36	0.86	1.61	0.52	1.85
94	0	2.11	0.87	1.57	2.15	2.25	0.52	1.11
96	0	0.7	0	0	2.58	2.25	1.57	0.74
98	0	1.41	0	0.79	3	0.96	2.09	1.11
100	0	1.41	0	3.15	1.29	2.25	2.09	1.11
102	3.36	1.41	1.74	0.79	3.86	1.93	2.62	2.59
104	0.67	4.93	0	3.15	2.58	2.25	2.62	0.74
106	0	0	0	0	1.72	1.29	1.05	2.22
108	2.01	0	0	0	0.43	2.89	3.66	1.85
110	1.34	2.11	0.87	0	1.29	0.96	0.52	1.48
112	0.67	0.7	0	0	1.72	2.25	0.52	1.11
114	2.01	1.41	0.87	1.57	4.29	0.64	5.76	0
116	0.67	1.41	0.87	0.79	1.72	1.61	0.52	3.33
118	0	2.82	0	1.57	0.86	2.57	2.09	2.22
120	4.03	7.75	2.61	2.36	3.86	1.61	3.66	1.48
122	4.03	0.7	0.87	0	0.43	2.57	1.05	0.74
124	0.67	0	0.87	2.36	0.86	1.61	0	0.37
126	0.67	0	0	0	0.86	0.32	0	0.37
128	2.01	0	1.74	0	1.29	0.96	1.05	1.11
130	1.34	0	0	0	0.86	0.32	0.52	0
132	0	0	0	0	0	1.29	1.05	0.74
134	0.67	0	0	0	0	0.64	0	0
136	0.67	0.7	0.87	2.36	1.72	0	1.05	0
138	0	0.7	0	0	0.43	0.96	0	0.74
140	0	0	0	0	1.29	0	1.05	1.11
142	1.34	2.11	0	0	0.43	0.64	0	2.96
144	0	0	0	0	1.29	0	0.52	1.11
146	0	1.41	0	0	0.43	0.32	0.52	0.37
148	0	0	0	0.79	0.43	0	0.52	0.74
150	0	0	0	0	1.72	0.96	1.05	1.48
152	0.67	0	0.87	0	0.86	3.86	1.05	0.74
154	0.67	2.11	0.87	0	1.72	4.18	1.05	1.11
156	4.03	0.7	0	3.94	0.43	0.96	1.05	0.37
158	2.01	0	2.61	2.36	0.43	0.96	0.52	1.11
160	2.68	1.41	1.74	1.57	2.58	2.25	2.09	1.11
162	4.7	1.41	6.96	3.15	3	0.96	0.52	0.74
164	14.77	11.27	30.43	14.17	9.44	11.58	7.33	9.63
166	1.34	0.7	1.74	0	1.29	0.96	1.05	1.11
168	1.34	2.11	1.74	0.79	0	0.64	0.52	1.11
170	0	0	0	0	0	0	0.52	0.37
172	0	0	0	0	0	0	0	0
174	0	0	0	0	0	0	0.52	0.37
176	0	0	0	0	0	0	0	0
178	0	0	0	0	0	0	0	0
180	0	0	0	0	0	0	0	0
