# Supplementary material for: Recurrent DNA break clusters drive replication-stress-induced copy number variants and genome diversification
Source: Nat Commun. 2026 Apr 20;17:3627. doi: 10.1038/s41467-026-71790-5 (PMC13096501; doi:10.1038/s41467-026-71790-5)
Supplement: Supplementary file 11 — Source Data [file 41467_2026_71790_MOESM11_ESM.zip › Source_Data.xlsx]

## Sheet: Figure 1B
Repeat 1			Repeat 2
RDC regions	Log3(Aph/DMSO)		RDC regions	Log3(Aph/DMSO)
Grid2	-0.122		Ctnna2	-0.075
Ctnna2	-0.104		Grid2	-0.07
Magi2	-0.1		Sox5	-0.067
Sox5	-0.089		Magi2	-0.061
Il1rapl1	-0.087		Il1rapl1	-0.052
Nrg3	-0.073		Foxp1	-0.038
Ccser1	-0.064		Nrg3	-0.034
Csmd1	-0.06		Pcdh11x	-0.025
Pcdh11x	-0.059		Csmd1	-0.024
Foxp1	-0.053		Ccser1	-0.022
Dmd	-0.052		Cacna1c	-0.02
Macrod2	-0.05		Dmd	-0.013
Gpc6	-0.046		Macrod2	-0.012
Diaph2	-0.044		Gpc6	-0.009
Cadm2	-0.041		Cadm2	-0.007
Lrp1b	-0.039		Magi1	-0.005
Cacna1c	-0.033		Gse1	-0.004
Exoc6b	-0.029		Lrp1b	-0.003
Magi1	-0.025		Exoc6b	-0.001
Dcc	-0.014		Diaph2	0.001
Pcdh9	-0.01		Wwox	0.023
Dpp10	-0.009		Dcc	0.024
Naaladl2	-0.008		Pcdh9	0.025
Grik2	-0.007		Tpk1	0.025
Sgcz	0		Mcph1	0.026
Rbfox1	0.001		Dpp10	0.026
Dmd	0.001		Grik2	0.027
Tpk1	0.001		Park2	0.03
Astn2	0.002		Astn2	0.031
Grm8	0.002		Rbfox1	0.032
Nlgn1	0.004		Naaladl2	0.032
Pcdh15	0.006		Cdh13	0.034
Sgcd	0.007		Dmd	0.035
Dlg2	0.007		Grm8	0.037
Nrxn1	0.009		Sgcz	0.037
Cdh13	0.01		Fhod3	0.038
Mar 01	0.011		Agbl4	0.039
1700019L22Rik	0.011		Pcdh15	0.04
Mdga2	0.012		Mdga2	0.04
Prkg1	0.012		Tbc1d22a	0.042
Nkain2	0.013		Kazn	0.042
Agbl4	0.013		Malat1	0.042
Wwox	0.014		Tbc1d5	0.042
Large	0.014		Prkg1	0.042
Lrrc7	0.015		Nrxn1	0.044
Nav3	0.016		Snd1	0.045
Gse1	0.016		Pex14	0.046
Ctnnd2	0.016		Mar 01	0.046
Park2	0.017		Dlg2	0.046
Adgrl3	0.017		Nav3	0.046
Negr1	0.017		Ctnnd2	0.047
Grid1	0.018		1700019L22Rik	0.047
Adgrb3	0.019		Zbtb20	0.048
Xkr4	0.019		Col4a2	0.048
Immp2l	0.021		Exoc4	0.048
Fhod3	0.021		Smyd3	0.048
Exoc4	0.021		Zmiz1	0.049
Mid1	0.022		Nckap5	0.049
Hdac9	0.022		Ptprt	0.05
Ptprt	0.022		Nlgn1	0.05
Nckap5	0.023		Sgcd	0.051
Ptprd	0.024		Nkain2	0.051
Dpyd	0.024		Large	0.051
Erbb4	0.027		Tmem132b	0.052
Ptprk	0.028		Dpyd	0.052
Mcph1	0.028		Mid1	0.052
Nkain3	0.028		Grid1	0.052
Lsamp	0.031		Csmd2	0.053
Pard3	0.031		Akt3	0.053
Akt3	0.034		Adgrb3	0.053
Tcf4	0.034		Negr1	0.054
Rbms3	0.035		Slc39a11	0.054
Pcdh7	0.035		Ptprm	0.054
Zbtb20	0.036		Adgrl3	0.054
Sdk1	0.038		Immp2l	0.055
Tbc1d5	0.038		Lrrc7	0.056
Unc5c	0.038		Adgrl2	0.057
Smyd3	0.039		Rora	0.057
Rora	0.039		Erc2	0.058
Pde4d	0.039		Tenm3	0.058
Utrn	0.039		Erbb4	0.058
Ptprm	0.039		Auts2	0.059
Ank2	0.04		Pard3	0.059
Auts2	0.041		Hdac9	0.059
Ptprg	0.041		Ptprg	0.06
Adgrl2	0.041		Tcf4	0.06
Dab1	0.042		Trappc9	0.06
Csmd3	0.044		Dock1	0.06
Dock1	0.044		Rbms3	0.06
Csmd2	0.046		Agap1	0.061
Kazn	0.047		Sdk1	0.061
Snd1	0.047		Prkce	0.062
Tenm3	0.048		Ptprk	0.063
Pard3b	0.049		Grip1	0.064
Grip1	0.05		Msi2	0.064
Efna5	0.05		Xkr4	0.065
Dst	0.051		Prkcz	0.066
Pex14	0.053		Tenm2	0.066
Tbc1d22a	0.054		Ank2	0.066
Tenm2	0.055		Nipbl	0.067
Tiam2	0.055		Utrn	0.067
Erc2	0.056		Ptn	0.067
NA	0.056		Pard3b	0.068
Agap1	0.056		Ptprd	0.068
Gm12610	0.056		Pcdh7	0.069
Malat1	0.056		Nkain3	0.069
Nipbl	0.057		Dab1	0.07
Prkce	0.058		Lsamp	0.07
Trappc9	0.06		Unc5c	0.072
Slc39a11	0.06		Tenm4	0.072
Plekhg1	0.062		Dst	0.072
Anks1b	0.063		Rere	0.073
Msi2	0.063		Csmd3	0.073
Nbea	0.063		Ash1l	0.074
Tenm4	0.064		Lrba	0.074
Mctp1	0.064		Plekhg1	0.076
Adgrv1	0.064		Btbd9	0.076
Npas3	0.065		Efna5	0.077
Nfia	0.065		Pde4d	0.077
Tmem132b	0.066		Klhl29	0.078
Lrba	0.066		Tiam2	0.078
Rere	0.066		Cep112	0.078
Lpp	0.068		NA	0.081
Cdk14	0.068		NA	0.081
Fars2	0.068		Maml2	0.082
Sox6	0.069		Samd5	0.083
Ptn	0.069		Tln2	0.083
Stim1	0.07		Npas3	0.084
Klhl29	0.07		Adk	0.084
Ash1l	0.07		Stim1	0.084
Prkcz	0.071		Gm12610	0.084
Adk	0.072		Map4	0.084
Btbd9	0.072		Sox6	0.085
Col4a2	0.072		Anks1b	0.085
Samd5	0.072		Cdk14	0.085
Mast4	0.073		Rad51b	0.089
Zmiz1	0.074		Nfia	0.089
Qk	0.075		Fars2	0.089
Gli3	0.077		Lpp	0.089
Map4	0.077		Mast4	0.089
Cdkal1	0.078		Nbea	0.09
NA	0.079		Tead1	0.09
NA	0.08		Qk	0.093
Cep112	0.082		Adgrv1	0.093
Maml2	0.082		Atxn1	0.095
Rad51b	0.084		Mctp1	0.097
Tln2	0.086		NA	0.098
Tead1	0.09		Cdkal1	0.099
Peak1	0.092		Gli3	0.099
Sil1	0.093		Sil1	0.099
Atxn1	0.098		NA	0.101
NA	0.099		Peak1	0.102

## Sheet: Figure 1C
	Repeat 1	Repeat 2
RDC regions	Log3(Aph/DMSO)	Log3(Aph/DMSO)
Grid2	-0.122	-0.07
Ctnna2	-0.104	-0.075
Magi2	-0.1	-0.061
Sox5	-0.089	-0.067
Il1rapl1	-0.087	-0.052
Nrg3	-0.073	-0.034
Ccser1	-0.064	-0.022
Csmd1	-0.06	-0.024
Pcdh11x	-0.059	-0.025
Foxp1	-0.053	-0.038
Dmd	-0.052	-0.013
Macrod2	-0.05	-0.012
Gpc6	-0.046	-0.009
Diaph2	-0.044	0.001
Cadm2	-0.041	-0.007
Lrp1b	-0.039	-0.003
Cacna1c	-0.033	-0.02
Exoc6b	-0.029	-0.001
Magi1	-0.025	-0.005

## Sheet: Figure 1D
	Repeat 1			Repeat 2
Genome-wide significant CNV	Copy number		Genome-wide significant CNV	Copy number
Magi2	1.56665		Magi2	1.52933
Nrg3	1.60744		Nrg3	1.59073
Lrp1b (1)	1.64309		Grid2	1.62772
Grid2	1.66227		Lrp1b (1)	1.65318
Lrp1b (2)	1.68617		Cadm2	1.67384
Cadm2	1.69088		Lrp1b (2)	1.67496
Ctnna2 (1)	1.702		Ctnna2	1.67711
Ctnna2 (2)	1.82628		multiple	1.84374
			intergenic	1.90117

## Sheet: Figure 3B
Aph								DMSO
Cell_ID	Cadm2	Ctnna2	Grid2	Lrp1b	Magi2	Nrg3		Cell_ID	Cadm2	Ctnna2	Grid2	Lrp1b	Magi2	Nrg3
APHp25E13	NA	NA	NA	1.88889	NA	NA		DMSOp17G03	2	2	2	2	2	2
APHp25E15	NA	2	2	NA	2	NA		DMSOp17G04	NA	2	2	NA	2	NA
APHp25E16	NA	NA	NA	2	NA	2		DMSOp17G05	NA	NA	2	2	2	2
APHp25E17	2	NA	NA	1.66667	2	NA		DMSOp17G06	2	NA	NA	2	NA	2
APHp25E20	NA	NA	NA	NA	2	2		DMSOp17G07	2	NA	NA	NA	2	2
APHp25E21	NA	NA	NA	NA	2	NA		DMSOp17G09	NA	NA	NA	NA	NA	2
APHp25E22	NA	2	2	1.55556	2	NA		DMSOp17G13	2	2	2	2	NA	NA
APHp25E26	NA	NA	NA	1.77778	NA	NA		DMSOp17G14	2	2	2	NA	2	2
APHp25E27	NA	NA	NA	1.88889	2	2		DMSOp17G17	NA	2	2	2	2	2
APHp25E28	2	NA	NA	NA	2	NA		DMSOp17G18	2	NA	NA	NA	2	NA
APHp25E35	NA	NA	NA	1.66667	1.85714	NA		DMSOp17G22	2	2	NA	NA	NA	NA
APHp25E41	2	2	2	2	2	NA		DMSOp17G24	NA	2	2	2	2	NA
APHp25E45	2	NA	NA	2	1.71429	2		DMSOp17G25	2	2	2	NA	NA	NA
APHp25E50	NA	2	2	1.55556	NA	NA		DMSOp17G27	2	NA	NA	2	2	2
APHp25E54	2	2	2	2	2	2		DMSOp17G28	NA	NA	NA	NA	NA	2
APHp25E56	NA	2	1.33333	NA	NA	2		DMSOp17G31	NA	2	2	2	2	NA
APHp25E58	NA	NA	NA	2	NA	1.8		DMSOp17G32	2	NA	NA	NA	2	NA
APHp25E60	NA	2	2	2	NA	NA		DMSOp17G33	NA	NA	NA	NA	NA	2
APHp25E63	NA	2	2	NA	NA	2		DMSOp17G34	NA	2	2	2	NA	2
APHp25E65	NA	NA	NA	NA	1.71429	NA		DMSOp17G35	NA	2	2	2	NA	2
APHp25E67	2	2	1.83333	NA	2	2		DMSOp17G36	NA	NA	NA	2	2	2
APHp25E75	NA	2	2	NA	NA	2		DMSOp17G37	2	2	2	2	2	2
APHp25E77	NA	NA	NA	2	2	NA		DMSOp17G41	2	2	2	NA	2	2
APHp25E78	1.75	NA	NA	NA	2	2		DMSOp17G42	2	NA	NA	2	NA	NA
APHp25E79	NA	2	2	NA	NA	2		DMSOp17G43	NA	2	2	NA	NA	2
APHp25E82	NA	2	2	2	NA	NA		DMSOp17G45	NA	NA	NA	2	2	NA
APHp25E83	NA	2	2	NA	2	2		DMSOp17G49	2	2	2	NA	NA	NA
APHp25E84	NA	2	2	1.77778	NA	NA		DMSOp17G50	NA	NA	NA	NA	2	NA
APHp25E85	NA	2	1.83333	2	1.85714	NA		DMSOp17G52	2	2	2	1.66667	NA	NA
APHp25E90	NA	2	2	1.77778	NA	2		DMSOp17G54	2	2	2	NA	2	NA
APHp25E91	NA	NA	NA	1.66667	NA	2		DMSOp17G56	2	2	2	2	NA	2
APHp25E93	NA	2	2	NA	2	2		DMSOp17G58	2	NA	NA	2	2	NA
APHp25E94	2	2	2	NA	NA	NA		DMSOp17G59	2	2	2	2	NA	NA
APH3C03	2	NA	NA	NA	2	NA		DMSOp17G62	2	NA	NA	NA	NA	2
APH3C04	NA	NA	NA	1.77778	NA	NA		DMSOp17G64	NA	2	2	NA	2	NA
APH3C05	2	NA	NA	2	NA	2		DMSOp17G66	2	2	2	NA	2	NA
APH3C06	NA	2	1.83333	NA	2	2		DMSOp17G68	NA	2	2	NA	2	NA
APH3C07	NA	2	2	NA	NA	NA		DMSOp17G70	2	NA	NA	2	2	NA
APH3C08	2	2	2	2	2	NA		DMSOp17G78	2	2	2	NA	2	2
APH3C09	2	NA	NA	2	NA	NA		DMSOp17G81	2	NA	NA	2	NA	NA
APH3C10	2	2	2	NA	2	NA		DMSOp17G84	NA	2	2	2	2	2
APH3C11	NA	2	2	NA	NA	NA		DMSO7G03	NA	NA	NA	2	2	NA
APH3C12	NA	NA	2	NA	2	NA		DMSO7G07	NA	NA	NA	2	2	2
APH3C14	2	2	2	2	NA	2		DMSO7G08	NA	NA	NA	NA	2	2
APH3C15	NA	2	2	2	NA	NA		DMSO7G10	2	2	2	NA	2	NA
APH3C16	2	NA	NA	NA	2	2		DMSO7G11	2	2	2	2	NA	NA
APH3C17	2	2	2	2	2	2		DMSO7G12	NA	2	2	NA	NA	NA
APH3C18	2	2	2	2	NA	2		DMSO7G13	2	NA	NA	NA	2	NA
APH3C19	NA	NA	NA	2	2	2		DMSO7G16	2	2	2	NA	NA	2
APH3C20	NA	2	2	NA	NA	2		DMSO7G18	2	2	2	2	2	2
APH3C21	2	NA	NA	NA	2	NA		DMSO7G21	2	NA	NA	NA	2	2
APH3C23	NA	NA	NA	NA	2	NA		DMSO7G22	NA	2	2	NA	NA	NA
APH3C26	2	NA	NA	2	NA	NA		DMSO7G25	NA	2	2	2	2	2
APH3C27	2	NA	NA	NA	NA	2		DMSO7G26	2	2	2	NA	NA	2
APH3C28	NA	NA	NA	2	2	NA		DMSO7G30	2	2	2	2	2	2
APH3C29	2	2	2	NA	NA	NA		DMSO7G31	2	2	2	NA	2	2
APH3C30	2	2	2	NA	2	2		DMSO7G32	NA	NA	NA	2	NA	2
APH3C35	2	2	2	2	NA	2		DMSO7G33	2	2	2	NA	NA	2
APH3C36	NA	2	2	NA	NA	NA		DMSO7G35	NA	NA	NA	2	NA	NA
APH3C37	NA	2	2	NA	NA	NA		DMSO7G37	2	2	2	2	NA	NA
APH3C38	2	NA	NA	2	NA	NA		DMSO7G38	2	2	2	2	2	2
APH3C40	2	2	2	2	1.85714	NA		DMSO7G42	NA	NA	NA	2	NA	2
APH3C41	1.5	2	2	NA	NA	2		DMSO7G43	2	2	2	2	2	NA
APH3C42	2	2	2	NA	NA	2		DMSO7G49	2	NA	NA	NA	NA	NA
APH3C44	NA	NA	NA	NA	NA	2		DMSO7G50	2	NA	2	NA	NA	2
APH3C46	NA	2	2	NA	NA	2		DMSO7G51	2	NA	NA	NA	2	NA
APH3C47	2	2	2	NA	2	NA		DMSO7G52	NA	2	2	2	2	NA
APH3C48	2	NA	NA	NA	1.85714	2		DMSO7G53	2	2	2	NA	NA	2
APH3C49	NA	NA	NA	2	2	2		DMSO7G54	NA	NA	NA	2	2	2
APH3C50	2	NA	NA	NA	2	NA		DMSO7G55	NA	NA	NA	NA	NA	2
APH3C51	2	2	2	2	NA	2		DMSO7G56	NA	NA	NA	NA	2	2
APH3C52	NA	NA	NA	NA	1.85714	2		DMSO7G57	2	2	2	2	NA	2
APH3C55	2	NA	NA	2	2	NA		DMSO7G63	2	NA	NA	NA	NA	NA
APH3C57	2	NA	NA	1.88889	2	NA		DMSO7G64	NA	2	2	NA	NA	2
APH3C58	2	2	2	2	NA	NA		DMSO7G65	2	NA	NA	2	NA	2
APH3C60	2	NA	NA	NA	2	2		DMSO7G66	2	NA	NA	NA	2	2
APH3C63	2	NA	NA	2	2	NA		DMSO7G79	2	2	2	2	2	NA
APH3C64	NA	NA	NA	NA	NA	2		DMSO7G87	2	2	2	NA	2	NA
APH3C65	NA	2	2	1.77778	NA	NA		DMSO7G90	NA	2	2	2	2	2
APH3C67	NA	2	2	NA	NA	2
APH3C69	NA	2	2	2	NA	2
APH3C70	NA	2	2	2	2	NA
APH3C71	NA	2	2	2	2	NA
APH3C75	NA	NA	NA	1.77778	2	NA
APH3C76	NA	2	2	2	2	2
APH3C77	NA	2	2	NA	2	NA
APH3C83	NA	2	2	2	NA	NA

## Sheet: Figure 3D
Aph			DMSO
cell	mean		cell	mean
APHp25E13	1.88849		DMSOp17G03	1.93888
APHp25E15	1.93498		DMSOp17G04	1.92224
APHp25E16	1.9434		DMSOp17G05	1.95613
APHp25E17	1.9143		DMSOp17G06	1.94123
APHp25E20	1.90755		DMSOp17G07	1.94757
APHp25E21	1.9391		DMSOp17G09	1.93551
APHp25E22	1.93709		DMSOp17G13	1.92766
APHp25E26	1.87668		DMSOp17G14	1.94321
APHp25E27	1.92983		DMSOp17G17	1.94512
APHp25E28	1.92974		DMSOp17G18	1.93996
APHp25E35	1.86417		DMSOp17G22	1.95037
APHp25E41	1.9263		DMSOp17G24	1.93578
APHp25E45	1.89374		DMSOp17G25	1.94392
APHp25E50	1.91927		DMSOp17G27	1.94081
APHp25E54	1.93898		DMSOp17G28	1.94071
APHp25E56	1.93347		DMSOp17G31	1.94289
APHp25E58	1.94817		DMSOp17G32	1.93359
APHp25E60	1.94289		DMSOp17G33	1.94333
APHp25E63	1.90264		DMSOp17G34	1.94018
APHp25E65	1.88748		DMSOp17G35	1.93712
APHp25E67	1.94516		DMSOp17G36	1.94432
APHp25E75	1.94996		DMSOp17G37	1.94437
APHp25E77	1.9354		DMSOp17G41	1.93967
APHp25E78	1.93707		DMSOp17G42	1.93474
APHp25E79	1.95094		DMSOp17G43	1.91363
APHp25E82	1.94268		DMSOp17G45	1.93899
APHp25E83	1.93705		DMSOp17G49	1.93482
APHp25E84	1.93781		DMSOp17G50	1.92048
APHp25E85	1.88191		DMSOp17G52	1.90215
APHp25E90	1.94397		DMSOp17G54	1.92017
APHp25E91	1.89806		DMSOp17G56	1.94071
APHp25E93	1.92107		DMSOp17G58	1.92769
APHp25E94	1.92939		DMSOp17G59	1.92488
APH3C03	1.93825		DMSOp17G62	1.94158
APH3C04	1.94015		DMSOp17G64	1.94056
APH3C05	1.93497		DMSOp17G66	1.93941
APH3C06	1.91783		DMSOp17G68	1.94152
APH3C07	1.92154		DMSOp17G70	1.93537
APH3C08	1.91983		DMSOp17G78	1.95203
APH3C09	1.91827		DMSOp17G81	1.93807
APH3C10	1.91593		DMSOp17G84	1.94285
APH3C11	1.92181		DMSO7G03	1.93274
APH3C12	1.915		DMSO7G07	1.95193
APH3C14	1.94891		DMSO7G08	1.94613
APH3C15	1.91489		DMSO7G10	1.92302
APH3C16	1.93317		DMSO7G11	1.92855
APH3C17	1.94114		DMSO7G12	1.94068
APH3C18	1.94234		DMSO7G13	1.9311
APH3C19	1.93262		DMSO7G16	1.94618
APH3C20	1.93398		DMSO7G18	1.94976
APH3C21	1.91998		DMSO7G21	1.94377
APH3C23	1.92345		DMSO7G22	1.9258
APH3C26	1.93856		DMSO7G25	1.94868
APH3C27	1.93744		DMSO7G26	1.9358
APH3C28	1.92358		DMSO7G30	1.93638
APH3C29	1.93451		DMSO7G31	1.94603
APH3C30	1.93963		DMSO7G32	1.93761
APH3C35	1.93716		DMSO7G33	1.94789
APH3C36	1.88918		DMSO7G35	1.92873
APH3C37	1.91814		DMSO7G37	1.93103
APH3C38	1.939		DMSO7G38	1.9442
APH3C40	1.91934		DMSO7G42	1.9368
APH3C41	1.92575		DMSO7G43	1.93978
APH3C42	1.94363		DMSO7G49	1.92421
APH3C44	1.90761		DMSO7G50	1.93352
APH3C46	1.92833		DMSO7G51	1.93062
APH3C47	1.92137		DMSO7G52	1.94003
APH3C48	1.89651		DMSO7G53	1.95451
APH3C49	1.95417		DMSO7G54	1.9533
APH3C50	1.92501		DMSO7G55	1.94459
APH3C51	1.94021		DMSO7G56	1.95421
APH3C52	1.93506		DMSO7G57	1.94483
APH3C55	1.91906		DMSO7G63	1.9317
APH3C57	1.93085		DMSO7G64	1.95388
APH3C58	1.93805		DMSO7G65	1.94741
APH3C60	1.92565		DMSO7G66	1.92949
APH3C63	1.9381		DMSO7G79	1.9443
APH3C64	1.94946		DMSO7G87	1.92892
APH3C65	1.94195		DMSO7G90	1.9287
APH3C67	1.95113
APH3C69	1.93623
APH3C70	1.91887
APH3C71	1.92808
APH3C74	1.91368
APH3C75	1.91461
APH3C76	1.93738
APH3C77	1.92801
APH3C83	1.93262

## Sheet: Figure 6C
	CTR Aph	CTR Aph + ART558	TTR Aph	TTR Aph+ ART558	random Aph	random Aph + ART558
1	1.04	0.6	0.72	0.48	0.33	0.35
2	0.89	0.59	0.66	0.4	0.3	0.34
3	1.05	0.69	0.68	0.46	0.29	0.35
4	0.6	0.44	0.73	0.29	0.31	0.31
5	1.08	0.65	0.72	0.38	0.32	0.35
6	1.17	0.43	0.83	0.24	0.41	0.51
7	2.14	0.55	1.58	0.55	0.33	0.32
8	2.77	0.71	1.28	0.45	0.31	0.32
9	1.6		1.08		0.32	0.34
10					0.33	0.35

## Sheet: Figure 6D
CTR	Aph	Aph + ART558		TTR	Aph	Aph + ART558
Adgrb3 (RDC-chr1-25.4)	1.28667	0.22375		1700019L22Rik (RDC-chr8-50.4)	0.425	0.468333
Adgrl3 (RDC-chr5-81.5)	1.73111	0.38875		Adgrl2 (RDC-chr3-148.9)	0.955556	0.59875
Agbl4 (RDC-chr4-110.6)	1.38444	0.59875		Adgrv1 (RDC-chr13-81.4)	0.95	0.46375
Astn2 (RDC-chr4-65.8)	0.808889	0.4525		Akt3 (RDC-chr1-177)	0.763333	0.54
Cacna1c (RDC-chr6-118.9)	0.858333	0.766		Ank2 (RDC-chr3-127)	0.804444	0.09875
Cadm2 (RDC-chr16-67.2)	1.62778	0.7975		Anks1b (RDC-chr10-90.7)	0.705556	0.625
Ccser1 (RDC-chr6-61.8)	1.86	0.458		Auts2 (RDC-chr5-131.9)	3.03222	0.84
Csmd1 (RDC-chr8-16.8)	1.35333	0.688333		Cdh13 (RDC-chr8-118.8)	1.18333	0.268333
Csmd3 (RDC-chr15-48.2)	0.331111	0.33375		Cdk14 (RDC-chr5-5.1)	0.546667	0.45875
Ctnna2 (RDC-chr6-77.5)	2.42333	0.972		Cdkal1 (RDC-chr13-29.8)	0.394444	0.05875
Dcc (RDC-chr18-71.8)	1.65222	0.4475		Csmd2 (RDC-chr4-128.5)	0.223333	0.215
Dmd (RDC-chrX-84.6)	0.621111	0.12875		Ctnnd2 (RDC-chr15-30.7)	1.61	0.55
Dpp10 (RDC-chr1-123.7)	1.21222	0.6875		Dab1 (RDC-chr4-104.3)	0.773333	0.61125
Erbb4 (RDC-chr1-68.6)	1.45889	0.19875		Diaph2 (RDC-chrX-130.2)	0.691111	0.12625
Exoc4 (RDC-chr6-33.6)	3.085	0.382		Dlg2 (RDC-chr7-91.7)	1.14444	0.54375
Foxp1 (RDC-chr6-99.2)	2.06167	0.624		Dmd (RDC-chrX-83.5)	0.408889	0.6425
Gpc6 (RDC-chr14-117.5)	1.66444	0.44125		Dock1 (RDC-chr7-134.9)	0.815556	0.50375
Grid2 (RDC-chr6-63.9)	1.98667	0.864		Dpyd (RDC-chr3-119)	0.708889	0.2925
Grik2 (RDC-chr10-49.5)	0.708889	0.48125		Dst (RDC-chr1-33.9)	0.555556	0.36125
Hdac9 (RDC-chr12-34.5)	1.88	0.64		Efna5 (RDC-chr17-62.7)	0.335556	0.22
Il1rapl1 (RDC-chrX-87.4)	0.535556	0.54625		Erc2 (RDC-chr14-28.1)	1.39444	0.4875
Immp2l (RDC-chr12-41.4)	1.405	0.538		Exoc6b (RDC-chr6-84.8)	1.05	0.556
Lrp1b (RDC-chr2-41.2)	0.981111	0.64625		Fars2 (RDC-chr13-36.3)	0.557778	0.3775
Magi2 (RDC-chr5-20)	2.56889	0.815		Fhod3 (RDC-chr18-25.2)	1.53556	0.87875
March1 (RDC-chr8-66)	0.46	0.0683333		Grid1 (RDC-chr14-35.1)	1.47556	0.38125
Mdga2 (RDC-chr12-66.9)	0.69	1.418		Grip1 (RDC-chr10-119.9)	0.472222	0.53
Naaladl2 (RDC-chr3-24.6)	2.08778	1.09125		Grm8 (RDC-chr6-27.8)	1.62667	0.366
Negr1 (RDC-chr3-157)	1.08	0.575		Klhl29 (RDC-chr12-4.4)	0.543333	0.55
Nkain2 (RDC-chr10-32.3)	2.08778	0.68375		Large (RDC-chr8-72.8)	0.963333	0.065
Nkain3 (RDC-chr4-20.4)	1.10778	0.415		Lpp (RDC-chr16-24.7)	1.32556	0.3175
Nlgn1 (RDC-chr3-25.9)	1.64	0.33875		Lrba (RDC-chr3-86.8)	0.364444	0.44625
Nrg3 (RDC-chr14-38.9)	2.18667	1.51875		Lrrc7 (RDC-chr3-158.1)	2.12111	0.2975
Park2 (RDC-chr17-11)	0.754444	0.44875		Magi1 (RDC-chr6-93.8)	0.911667	0.678
Pcdh11x (RDC-chrX-120.6)	1.41667	0.45625		Mast4 (RDC-chr13-102.9)	0.628889	0.3275
Pcdh15 (RDC-chr10-73.8)	0.773333	0.29875		Mctp1 (RDC-chr13-77)	1.05556	0.63125
Pcdh9 (RDC-chr14-93.4)	0.871111	0.65125		NA (RDC-chr13-23.6)	0.572222	0.2675
Prkg1 (RDC-chr19-31.1)	2.49333	1.035		Nav3 (RDC-chr10-110.1)	0.724444	0.30375
Sgcd (RDC-chr11-47.4)	2.29556	1.13375		Nbea (RDC-chr3-55.7)	0.503333	0.23625
Sgcz (RDC-chr8-38.2)	0.658333	0.655		Nckap5 (RDC-chr1-126.5)	0.633333	0.45375
Snd1 (RDC-chr6-28.8)	0.395	0.08		Nfia (RDC-chr4-98)	0.472222	0.545
Sox5 (RDC-chr6-144.2)	1.07167	0.17		Nipbl (RDC-chr15-8.3)	0.425556	0.3175
Tpk1 (RDC-chr6-43.5)	1.14333	0.646		Nrxn1 (RDC-chr17-90.6)	0.876667	0.72625
				Pard3 (RDC-chr8-127.3)	0.448333	0.283333
				Pard3b (RDC-chr1-62.3)	1.65111	0.4425
				Pcdh7 (RDC-chr5-57.9)	1.39556	0.3225
				Pde4d (RDC-chr13-109.6)	0.46	0.37375
				Prkce (RDC-chr17-86.3)	0.531111	0.26
				Ptprd (RDC-chr4-76.2)	1.17111	0.18625
				Ptprg (RDC-chr14-12)	1.08556	0.48375
				Ptprk (RDC-chr10-28.3)	0.893333	0.255
				Ptprm (RDC-chr17-67)	1.16111	0.46
				Ptprt (RDC-chr2-161.9)	1.55444	0.54875
				Rbms3 (RDC-chr9-116.9)	0.78	0.53375
				Rora (RDC-chr9-69.1)	0.944444	0.45
				Samd5 (RDC-chr10-9.2)	0.951111	0.52875
				Sdk1 (RDC-chr5-141.7)	1.93111	0.41625
				Smyd3 (RDC-chr1-179.1)	0.657778	0.345
				Sox6 (RDC-chr7-115.8)	0.361111	0.20125
				Tbc1d5 (RDC-chr17-50.7)	1.00333	0.41
				Tcf4 (RDC-chr18-69.5)	0.701111	0.04125
				Tenm3 (RDC-chr8-48.5)	0.843333	0.426667
				Unc5c (RDC-chr3-141.8)	0.336667	0.16875
				Utrn (RDC-chr10-12.7)	1.29778	0.33125
				Wwox (RDC-chr8-114.8)	1.04833	0.368333
				Zbtb20 (RDC-chr16-43.4)	0.752222	0.3075

## Sheet: Figure 6F
chr6 bait experiments
	Untreated			ART558			Aph			Aph + QRT558
	rep1	rep2	rep3	rep1	rep2	rep3	rep1	rep2	rep3	rep1	rep2	rep3
0	19.56	17.53	8.67	30.5	38.83	28.49	20.75	10.45	8.6	30.57	26.8	29.2
1	16.97	17.37	12.54	22.39	21.15	23.79	15.63	13.73	13.01	23.74	22.54	22.37
2	22.23	22.7	26.31	17.85	14.23	15.25	21.66	26.31	27.28	16.82	19.72	15.55
3	17.72	18.21	22.9	11.81	10.47	10.82	16.83	21.58	22.79	10.91	12.63	10.99
4	10.45	10.65	14.5	7.46	6.79	7.82	10.84	13.69	13.27	7.22	7.56	9.31
5	6.17	6.85	7.77	3.79	3.41	4.82	6.01	7.01	7.4	4.11	4.37	5.04
6	3.37	2.51	3.67	2.99	1.64	3.13	2.78	3.66	3.68	2.38	2.06	2.52
7	1.55	1.89	2.04	1.33	1.36	1.96	2.18	1.57	1.89	1.34	1.63	2.19
8	1.03	1.01	1.06	0.96	0.61	1.96	1.53	1.1	1.26	1.21	1.5	1.5
9	0.64	0.87	0.33	0.62	0.89	1.04	1.03	0.64	0.6	1.01	0.77	0.99
10	0.3	0.41	0.2	0.31	0.61	0.91	0.75	0.24	0.23	0.69	0.42	0.36
chr8 bait experiments
	Untreated			ART558		Aph			Aph + QRT558
	rep1	rep2	rep3	rep1	rep2	rep1	rep2	rep3	rep1	rep2
0	11.71	13.61	16.19	28.03	28.11	16.6	16.39	11.2	31.06	30.66
1	15.26	16.38	17.35	25.14	21.2	16.15	16.93	16.91	21.97	22.19
2	25.39	22.38	19.66	15.32	14.94	23.57	22.89	29.74	16.36	16.25
3	20.79	19.84	19.77	13.87	14.94	17.58	17.56	20.23	11.98	12.59
4	11.58	11.53	12.83	6.79	8.27	10.74	11.47	9.56	7.3	7.15
5	7.24	7.61	6.1	4.62	4.9	6.45	6.8	6.11	4.8	4.76
6	3.95	3.58	4	2.02	3.45	4.1	3.71	2.8	2.23	2.67
7	2.37	2.54	2	1.45	2.01	2.73	1.75	1.73	1.71	1.59
8	0.92	1.73	0.84	1.45	1.12	1.04	0.96	0.78	0.91	0.85
9	0.39	0.58	0.74	1.16	0.56	0.65	0.88	0.55	0.81	0.6
10	0.39	0.23	0.53	0.14	0.48	0.39	0.67	0.38	0.88	0.69
chr12 bait experiments
	Untreated		ART558			Aph			Aph + QRT558
	rep1	rep2	rep1	rep2	rep3	rep1	rep2	rep3	rep1	rep2	rep3	Wei et al. 2016
0	20.98	22.08	35.82	37.72	38.24	28.16	28.91	11.52	35.49	33.5	36.13	36.13
1	13.67	16.14	19.83	20.79	20.5	17.27	17.56	13.32	19.24	20.45	18.59	18.59
2	14	21.19	16.41	14.78	15.04	19.05	18.12	26.01	14.21	15.06	14.79	14.79
3	13.54	16.31	10.39	9.62	9.74	13.96	13.57	19.99	10.27	11.17	10.36	10.36
4	7.79	10.22	5.53	5.86	5.65	8.14	7.66	12.71	5.93	6.58	5.96	5.96
5	4.37	4.95	4.33	3.98	3.75	4.23	5.28	7.4	3.95	3.89	3.88	3.88
6	1.89	2.78	2.37	2.4	2.07	2.49	2.84	3.48	2.63	2.42	2.69	2.69
7	2.27	2.27	1.59	1.73	1.38	2.72	1.94	2.29	2.63	2.32	2.39	2.39
8	1.48	1.67	1.41	1.34	1.31	1.38	1.44	1.35	1.89	1.21	1.98	1.98
9	1.32	1.24	1.17	1.03	1.21	1.33	1.66	1.06	2.04	1.99	1.6	1.6
10	1.35	1.15	1.15	0.76	1.12	1.27	1.03	0.87	1.72	1.42	1.65	1.65

## Sheet: Figure 6H
chr8 bait experiments
	Untreated			ART558		Aph			Aph + QRT558
bait length (bp)	rep1	rep2	rep3	rep1	rep2	rep1	rep2	rep3	rep1	rep2
90	0.91	0.59	0.55	1.93	1.35	0.95	1.33	1.05	1.23	1.22
92	0.57	1.19	1.28	2.06	2.29	1.68	1.97	1.28	1.45	1.29
94	1.93	2.08	1.28	2.9	2.49	1.51	2.08	1.69	2.49	2.05
96	1.02	1.19	1	1.57	0.88	1.35	1.72	1.48	1.19	1.45
98	1.7	1.88	2.01	2.78	2.9	3.14	4.23	1.96	3.56	3.52
100	2.38	2.58	3.93	3.14	4.86	3.98	2.76	2.44	2.23	2.42
102	2.72	1.78	2.56	2.78	3.17	3.98	4.27	2.97	2.55	3.38
104	6.7	6.54	7.12	8.71	7.89	6.11	7.28	4.27	9.06	9.06
106	1.7	2.58	2.1	1.69	1.82	2.86	2.51	3.05	1.59	1.75
108	3.06	3.67	2.83	2.9	3.98	3.64	4.59	4	4.4	4.76
110	2.16	2.48	2.1	1.93	2.16	3.03	2.44	3.1	1.39	1.84
112	3.18	1.98	2.47	1.21	0.94	2.8	2.8	3.69	1.13	1.22
114	4.77	3.27	4.02	1.09	1.96	4.76	4.27	6.45	1.19	0.99
116	8.97	6.94	7.76	1.81	2.97	7.74	5.95	6.94	1.51	1.59
118	5.68	6.05	3.47	2.3	2.9	4.2	5.38	4.98	2.09	1.96
120	4.31	4.26	6.03	3.02	1.75	4.37	4.12	6.49	1.23	1.61
122	7.38	8.33	7.58	2.3	2.29	7.01	6.06	7.89	1.63	1.13
124	4.09	5.15	4.47	0.97	1.48	3.08	4.23	5.78	0.98	0.81
126	6.81	8.42	6.48	1.69	2.16	4.6	4.48	5.83	1.21	1.73
128	9.19	7.14	8.49	1.45	1.69	5.66	5.81	8.21	1.27	1.17
130	10.44	8.92	9.95	5.8	4.52	6.22	5.02	4.4	2.45	2.28
132	1.25	1.39	1.92	0.85	0.34	1.57	1.54	1.14	0.76	1.01
134	0.34	0.1	0.37	0.6	0.27	0.73	0.25	0.27	0.58	0.53
136	0	0	0.09	0.24	0.07	0.06	0.11	0.11	0.1	0.14
138	0.23	0.1	0.09	0.24	0.07	0.17	0.14	0.1	0.06	0.18
140	0	0	0	0	0	0	0	0	0	0
chr12 bait experiments
	Untreated		ART558			Aph			Aph + QRT558
bait length (bp)	rep1	rep2	rep1	rep2	rep3	rep1	rep2	rep3	rep1	rep2	rep3	Wei et al. 2016
90	1.5	1.45	2.41	1.6	2	1.83	1.97	2.72	1.76	1.71	1.79	1.09
92	0.84	0.83	1.52	1.56	1.01	1.22	0.84	2.57	1.09	0.8	1	0.84
94	1.03	0.7	1.05	1.17	0.85	0.73	0.99	1.94	0.6	0.85	1.28	0.47
96	1.84	1.5	2.39	1.7	2.05	2.08	2.09	3.17	1.86	1.61	1.64	0.84
98	1.94	1.74	1.78	1.7	1.81	2.12	1.78	2.91	1.97	1.71	2.05	0.84
100	1.09	1	0.96	1.06	1.07	1.35	1.43	2.3	1.03	0.98	0.8	0.93
102	1.28	1.3	1.22	1.49	1.36	1.92	1.8	2.43	1.5	1.34	1.25	0.62
104	2.44	1.32	1.83	1.74	1.41	1.86	1.62	2.02	1.67	1.54	1.64	0.69
106	1.94	2.17	1.92	2.02	2.77	2.72	2.14	2.64	1.63	2.02	2.16	1.17
108	2.69	2.3	3	2.76	2.45	2.34	2.78	2.85	2.25	2.19	2.33	1.04
110	1.69	1.69	1.33	1.88	0.96	1	1.28	2.54	0.88	0.8	0.84	1.36
112	1.97	1.76	1.57	1.6	1.28	1.42	1.62	2.49	1.22	1.24	1.51	1.31
114	2.44	2.28	1.43	1.06	1.28	1.64	2.1	3.35	0.75	1.15	1	1.46
116	2.53	2.78	1.17	0.78	0.96	2.21	2.05	5.16	0.69	0.76	0.92	2.13
118	3.38	4.43	0.96	1.1	0.8	2.85	2.98	5.71	0.75	0.83	0.87	2.54
120	2.35	2.86	0.59	0.89	0.96	2.23	1.48	3.59	0.28	0.39	0.56	2.68
122	3.44	4.78	1.36	1.28	1.25	2.72	2.93	5.63	0.86	0.8	1.12	3.11
124	3.44	4.73	1.43	1.7	1.12	2.89	2.59	5.58	0.69	1.15	1.14	4.36
126	3.38	4.6	0.52	1.03	0.53	2.03	2.54	4.74	0.73	0.59	0.92	3.73
128	7.25	10.03	1.1	0.89	1.09	4.64	4.41	7.38	0.94	1	1.02	5.15
130	1.97	3.19	0.96	1.24	1.2	1.63	1.16	1.75	0.84	1.1	1.25	6.06
132	1.44	1.61	0.54	0.6	0.56	0.84	0.82	0.6	0.39	0.63	0.35	37.75
134	0.34	0.33	0.23	0.43	0.08	0.22	0.3	0.1	0.51	0.61	0.19	2.24
136	0.19	0.09	0.23	0.28	0.27	0.13	0.22	0	0.21	0.2	0.16	0.35
138	0.94	0.43	1.24	2.02	1.23	1.11	0.86	0.13	1.37	0.95	0.72	0.21
140	0.63	0.61	0.84	1.74	1.23	1.11	1.14	0.03	1.11	0.88	0.87	0.22

## Sheet: Figure 7D
	Aph				Aph + ART558
chr14 bait experiments	rep1	rep2	rep3	rep4	rep1	rep2	rep3	rep4
Grik2 (RDC-chr10-49.5)	0.73	1.46	0	1.81	4.76	1.64	2.95	2.19
Lsamp (RDC-chr16-40.9)	1.06	0.7	0.98	0.22	1.91	2.77	1.42	1.19
Grid2 (RDC-chr6-63.9)	1.08	0.43	0.9	0.8	1.87	1.78	1.31	0.97
Dcc (RDC-chr18-71.8)	0	0	1.24	0	2.43	1.01	0.45	2.01
Ccser1 (RDC-chr6-61.8)	1.06	0.53	1.1	0	2.3	1.39	1.87	0.2
Csmd3 (RDC-chr15-48.2)	0.4	1.99	1.1	0	1.29	0.89	0.8	1.79
Wwox (RDC-chr8-114.8)	0.63	0	0.88	0	0.34	1.42	0.32	1.19
Csmd1 (RDC-chr8-16.8)	0	0.74	0	1.22	0.8	1.65	0.74	0
Nrxn1 (RDC-chr17-90.6)	0	0.41	2.29	0.51	1.35	0.62	0.42	0.62
Mdga2 (RDC-chr12-66.9)	0	0	0.62	0	1.45	0	0.45	1
Ctnna2 (RDC-chr6-77.5)	0.26	0.52	0	0	1.4	0.39	0.52	0
Magi2 (RDC-chr5-20)	1.35	0	0	1.4	0.24	1.35	0.46	0.17
Ctnnd2 (RDC-chr15-30.7)	0	0.38	0	0	0.41	0.57	0	0.57
Npas3 (RDC-chr12-53.7)	0	0	0.94	1.26	0	0.25	0	0
	Aph				Aph + ART558
chr6 bait experiments	rep1	rep2	rep3	rep4	rep1	rep2	rep3	rep4
Ccser1 (RDC-chr6-61.8)	0	0	0	0.49	4.05	14.13	4.78	2.13
Grid2 (RDC-chr6-63.9)	1.48	0	0	0.8	3.29	8.62	2.16	1.3
Ctnna2 (RDC-chr6-77.5)	0	2.14	2.33	0.48	1.75	6.88	1.55	0.52
Dcc (RDC-chr18-71.8)	0	0	3.23	0	0	1.49	0.9	6.3
Csmd1 (RDC-chr8-16.8)	0	0	0.88	0	0	0	1.47	0.49

[truncated: 11 more sheets: Figure 7E, Figure 7F, Figure 7G, Figure S5B, Figure S5C, Figure S6B, Figure S6C, Figure S6D, Figure S7B, Figure S7C, Figure S7D]
